# Supplementary material for: Recombinant inbred lines and next-generation sequencing enable rapid identification of candidate genes involved in morphological and agronomic traits in foxtail millet
Source: Sci Rep. 2022 Jan 7;12:218. doi: 10.1038/s41598-021-04012-1 (PMC8742101; doi:10.1038/s41598-021-04012-1)
Supplement: Supplementary file 1 — Supplementary Information 1. [file 41598_2021_4012_MOESM1_ESM.xlsx]

## Sheet: Supplementary Table S1
Supplementary Table S1. Details of the markers used in this study
* Chr. and position of markers were based on the S. italica reference sequence, GCF_000263155.2.
Marker	Likage group	Genetic distance (cM)	Chr. (Scaffold)*	Position (Mb)*
NC_028450.1_57184_57335_151_0_1	Ia	0	28450.1	57184
NC_028450.1_57001_57152_151_0_1	Ia	0	28450.1	57001
NC_028450.1_56771_A_G_2_0	Ia	1.206	28450.1	56771
NC_028450.1_56651_C_T_2_0	Ia	1.206	28450.1	56651
NC_028450.1_56648_T_C_2_0	Ia	1.206	28450.1	56648
NC_028450.1_53441_53590_149_1_0	Ia	1.801	28450.1	53441
NC_028450.1_405633_405897_264_1_0	Ia	9.289	28450.1	405633
NC_028450.1_496833_G_A_0_2	Ia	11.671	28450.1	496833
NC_028450.1_496832_T_C_0_2	Ia	11.671	28450.1	496832
NC_028450.1_496748_G_T_0_2	Ia	11.671	28450.1	496748
NC_028450.1_496549_T_C_0_2	Ia	11.671	28450.1	496549
NC_028450.1_612573_C_T_2_0	Ia	12.834	28450.1	612573
NC_028450.1_612568_C_A_2_0	Ia	12.834	28450.1	612568
NC_028450.1_612171_G_C_2_0	Ia	12.834	28450.1	612171
NC_028450.1_881614_881794_180_1_0	Ia	17.392	28450.1	881614
NC_028450.1_783644_C_T_2_0	Ia	22.606	28450.1	783644
NC_028450.1_783620_G_A_2_0	Ia	22.606	28450.1	783620
NC_028450.1_708424_G_A_0_2	Ia	22.606	28450.1	708424
NC_028450.1_683551_T_C_0_2	Ia	22.606	28450.1	683551
NC_028450.1_683519_T_C_0_2	Ia	22.606	28450.1	683519
NC_028450.1_683479_G_A_0_2	Ia	22.606	28450.1	683479
NC_028450.1_683431_T_C_0_2	Ia	22.606	28450.1	683431
NC_028450.1_683307_T_C_0_2	Ia	22.606	28450.1	683307
NC_028450.1_683287_C_G_0_2	Ia	22.606	28450.1	683287
NC_028450.1_658938_C_A_2_0	Ia	22.606	28450.1	658938
NC_028450.1_658737_A_G_2_0	Ia	22.606	28450.1	658737
NC_028450.1_658711_A_G_2_0	Ia	22.606	28450.1	658711
NC_028450.1_633016_C_T_2_0	Ia	22.606	28450.1	633016
NC_028450.1_978779_978929_150_0_1	Ia	23.756	28450.1	978779
NC_028450.1_978574_978725_151_0_1	Ia	23.756	28450.1	978574
NC_028450.1_969390_G_A_2_0	Ia	23.756	28450.1	969390
NC_028450.1_1338879_A_G_2_0	Ia	24.892	28450.1	1338879
NC_028450.1_1316936_1317007_71_1_0	Ia	26.083	28450.1	1316936
NC_028450.1_1165628_1165778_150_1_0	Ia	26.083	28450.1	1165628
NC_028450.1_1313268_A_G_2_0	Ia	26.678	28450.1	1313268
NC_028450.1_1292245_G_A_2_0	Ia	26.678	28450.1	1292245
NC_028450.1_1292021_C_T_2_0	Ia	26.678	28450.1	1292021
NC_028450.1_1259307_T_C_2_0	Ia	26.678	28450.1	1259307
NC_028450.1_1250080_G_A_2_0	Ia	26.678	28450.1	1250080
NC_028450.1_1212927_C_A_2_0	Ia	26.678	28450.1	1212927
NC_028450.1_1212856_A_G_2_0	Ia	26.678	28450.1	1212856
NC_028450.1_1212814_G_A_2_0	Ia	26.678	28450.1	1212814
NC_028450.1_1212621_C_T_0_2	Ia	26.678	28450.1	1212621
NC_028450.1_1165412_1165563_151_1_0	Ia	26.678	28450.1	1165412
NC_028450.1_1150527_C_G_2_0	Ia	26.678	28450.1	1150527
NC_028450.1_1150525_C_T_2_0	Ia	26.678	28450.1	1150525
NC_028450.1_1150258_A_G_2_0	Ia	26.678	28450.1	1150258
NC_028450.1_1150146_C_T_2_0	Ia	26.678	28450.1	1150146
NC_028450.1_1134762_T_C_2_0	Ia	26.678	28450.1	1134762
NC_028450.1_1074346_C_G_2_0	Ia	26.678	28450.1	1074346
NC_028450.1_1061130_G_A_2_0	Ia	26.678	28450.1	1061130
NC_028450.1_1061043_A_G_2_0	Ia	26.678	28450.1	1061043
NC_028450.1_1060801_G_A_2_0	Ia	26.678	28450.1	1060801
NC_028450.1_1060726_T_C_2_0	Ia	26.678	28450.1	1060726
NC_028450.1_1214009_a_b_0_2	Ia	28.531	28450.1	1214009
NC_028450.1_1040626_C_T_2_0	Ia	30.339	28450.1	1040626
NC_028450.1_1040598_C_T_2_0	Ia	30.339	28450.1	1040598
NC_028450.1_1040310_G_A_2_0	Ia	30.339	28450.1	1040310
NC_028450.1_1040253_C_T_0_2	Ia	30.339	28450.1	1040253
NC_028450.1_1038064_T_C_2_0	Ia	30.339	28450.1	1038064
NC_028450.1_1037899_T_C_2_0	Ia	30.339	28450.1	1037899
NC_028450.1_1568337_T_G_0_2	Ia	35.988	28450.1	1568337
NC_028450.1_1705828_G_A_2_0	Ia	37.151	28450.1	1705828
NC_028450.1_1677088_A_G_2_0	Ia	37.151	28450.1	1677088
NC_028450.1_1676861_G_A_2_0	Ia	37.151	28450.1	1676861
NC_028450.1_1676843_A_G_2_0	Ia	37.151	28450.1	1676843
NC_028450.1_1620705_1621014_309_1_0	Ia	37.768	28450.1	1620705
NC_028450.1_1623776_1623972_196_1_0	Ia	38.378	28450.1	1623776
NC_028450.1_1820996_1821222_226_1_0	Ia	40.912	28450.1	1820996
NC_028450.1_1959686_T_G_0_2	Ia	43.414	28450.1	1959686
NC_028450.1_1959584_A_T_0_2	Ia	43.414	28450.1	1959584
NC_028450.1_1959568_T_C_0_2	Ia	43.414	28450.1	1959568
NC_028450.1_1959534_A_T_0_2	Ia	43.414	28450.1	1959534
NC_028450.1_1870960_T_C_0_2	Ia	43.414	28450.1	1870960
NC_028450.1_1870766_A_G_0_2	Ia	43.414	28450.1	1870766
NC_028450.1_1870750_C_T_0_2	Ia	43.414	28450.1	1870750
NC_028450.1_1870733_T_A_0_2	Ia	43.414	28450.1	1870733
NC_028450.1_1770610_a_b_0_2	Ia	45.244	28450.1	1770610
NC_028450.1_1929637_1929898_261_0_1	Ia	47.878	28450.1	1929637
NC_028450.1_2362548_A_G_0_2	Ia	51.782	28450.1	2362548
NC_028450.1_2323302_C_A_0_2	Ia	52.363	28450.1	2323302
NC_028450.1_2322436_2322611_175_0_1	Ia	52.363	28450.1	2322436
NC_028450.1_2730018_2730166_148_0_1	Ia	56.75	28450.1	2730018
NC_028450.1_2729808_2729958_150_0_1	Ia	56.75	28450.1	2729808
NC_028450.1_2680448_2680668_220_0_1	Ia	56.75	28450.1	2680448
NC_028450.1_2681960_2682110_150_0_1	Ia	57.331	28450.1	2681960
NC_028450.1_2681732_2681882_150_0_1	Ia	57.331	28450.1	2681732
NC_028450.1_2877896_C_T_0_2	Ia	58.494	28450.1	2877896
NC_028450.1_2877692_C_T_0_2	Ia	58.494	28450.1	2877692
NC_028450.1_2877673_C_G_0_2	Ia	58.494	28450.1	2877673
NC_028450.1_2658721_T_C_2_0	Ia	58.494	28450.1	2658721
NC_028450.1_2538029_a_b_0_2	Ia	61.51	28450.1	2538029
NC_028450.1_3501950_a_b_0_2	Ia	65.175	28450.1	3501950
NC_028450.1_3657837_T_C_2_0	Ia	66.352	28450.1	3657837
NC_028450.1_3657693_C_G_2_0	Ia	66.352	28450.1	3657693
NC_028450.1_3624434_G_T_0_2	Ia	66.352	28450.1	3624434
NC_028450.1_3616318_A_G_2_0	Ia	66.352	28450.1	3616318
NC_028450.1_3616305_C_T_0_2	Ia	66.352	28450.1	3616305
NC_028450.1_3608163_A_G_2_0	Ia	66.352	28450.1	3608163
NC_028450.1_3608099_G_A_2_0	Ia	66.352	28450.1	3608099
NC_028450.1_3608050_A_G_2_0	Ia	66.352	28450.1	3608050
NC_028450.1_3607904_C_G_2_0	Ia	66.352	28450.1	3607904
NC_028450.1_3480873_C_T_2_0	Ia	66.352	28450.1	3480873
NC_028450.1_3480728_G_A_2_0	Ia	66.352	28450.1	3480728
NC_028450.1_3457959_G_A_2_0	Ia	66.352	28450.1	3457959
NC_028450.1_3587430_3587685_255_1_0	Ia	67.557	28450.1	3587430
NC_028450.1_3566890_3567145_255_1_0	Ia	67.557	28450.1	3566890
NC_028450.1_3256828_3256978_150_1_0	Ia	68.182	28450.1	3256828
NC_028450.1_3256610_3256764_154_1_0	Ia	68.182	28450.1	3256610
NC_028450.1_3368635_G_A_0_2	Ia	70.034	28450.1	3368635
NC_028450.1_3364771_G_A_2_0	Ia	70.034	28450.1	3364771
NC_028450.1_3348824_3348974_150_0_1	Ia	70.034	28450.1	3348824
NC_028450.1_3348559_3348709_150_0_1	Ia	70.034	28450.1	3348559
NC_028450.1_3294878_C_G_0_2	Ia	70.034	28450.1	3294878
NC_028450.1_3286201_3286414_213_0_1	Ia	70.637	28450.1	3286201
NC_028450.1_3476637_3476786_149_0_1	Ia	72.489	28450.1	3476637
NC_028450.1_3476298_3476448_150_0_1	Ia	72.489	28450.1	3476298
NC_028450.1_3817597_T_C_0_2	Ia	73.639	28450.1	3817597
NC_028450.1_3772676_T_C_0_2	Ia	73.639	28450.1	3772676
NC_028450.1_3867254_G_T_2_0	Ia	74.214	28450.1	3867254
NC_028450.1_3879661_G_T_0_2	Ia	75.377	28450.1	3879661
NC_028450.1_4123548_a_b_0_2	Ia	78.357	28450.1	4123548
NC_028450.1_3990695_a_b_0_2	Ia	78.357	28450.1	3990695
NC_028450.1_4071917_4071996_79_0_1	Ia	79.591	28450.1	4071917
NC_028450.1_4085069_T_G_0_2	Ia	80.209	28450.1	4085069
NC_028450.1_4085040_G_A_0_2	Ia	80.209	28450.1	4085040
NC_028450.1_4266205_4266352_147_0_1	Ia	82.62	28450.1	4266205
NC_028450.1_4265855_4266002_147_0_1	Ia	82.62	28450.1	4265855
NC_028450.1_4321705_A_G_0_2	Ia	83.188	28450.1	4321705
NC_028450.1_4303748_G_T_0_2	Ia	83.188	28450.1	4303748
NC_028450.1_4384785_4384936_151_1_0	Ia	85.6	28450.1	4384785
NC_028450.1_4384613_4384764_151_1_0	Ia	85.6	28450.1	4384613
NC_028450.1_4365496_C_T_0_2	Ia	86.181	28450.1	4365496
NC_028450.1_4359034_C_T_0_2	Ia	86.181	28450.1	4359034
NC_028450.1_4352775_G_A_0_2	Ia	86.181	28450.1	4352775
NC_028450.1_4352730_A_G_0_2	Ia	86.181	28450.1	4352730
NC_028450.1_4554687_A_T_2_0	Ia	88.509	28450.1	4554687
NC_028450.1_4503024_T_A_0_2	Ia	88.509	28450.1	4503024
NC_028450.1_4462510_4462659_149_0_1	Ia	89.097	28450.1	4462510
NC_028450.1_4462170_4462294_124_0_1	Ia	89.097	28450.1	4462170
NC_028450.1_4456581_4456731_150_0_1	Ia	90.973	28450.1	4456581
NC_028450.1_4642836_4642986_150_0_1	Ia	93.475	28450.1	4642836
NC_028450.1_4642605_4642753_148_0_1	Ia	93.475	28450.1	4642605
NC_028450.1_4761859_4762115_256_0_1	Ia	94.638	28450.1	4761859
NC_028450.1_4718108_4718373_265_0_1	Ia	95.828	28450.1	4718108
NC_028450.1_4715919_A_T_0_2	Ia	97.019	28450.1	4715919
NC_028450.1_4715861_C_G_0_2	Ia	97.019	28450.1	4715861
NC_028450.1_4698558_G_A_2_0	Ia	97.019	28450.1	4698558
NC_028450.1_4674273_C_T_0_2	Ia	97.019	28450.1	4674273
NC_028450.1_4674224_G_A_0_2	Ia	97.019	28450.1	4674224
NC_028450.1_4674150_A_G_0_2	Ia	97.019	28450.1	4674150
NC_028450.1_4813740_A_G_0_2	Ia	97.581	28450.1	4813740
NC_028450.1_4828283_4828439_156_0_1	Ia	98.758	28450.1	4828283
NC_028450.1_4872546_T_C_2_0	Ia	99.339	28450.1	4872546
NC_028450.1_5138906_C_T_2_0	Ia	100.516	28450.1	5138906
NC_028450.1_5059497_T_G_2_0	Ia	100.516	28450.1	5059497
NC_028450.1_5059496_C_T_2_0	Ia	100.516	28450.1	5059496
NC_028450.1_5053689_T_C_2_0	Ia	100.516	28450.1	5053689
NC_028450.1_5053586_A_G_2_0	Ia	100.516	28450.1	5053586
NC_028450.1_5053343_G_A_2_0	Ia	100.516	28450.1	5053343
NC_028450.1_5053271_T_G_2_0	Ia	100.516	28450.1	5053271
NC_028450.1_5053265_A_C_2_0	Ia	100.516	28450.1	5053265
NC_028450.1_5261955_A_G_2_0	Ia	101.104	28450.1	5261955
NC_028450.1_5237806_C_T_2_0	Ia	101.104	28450.1	5237806
NC_028450.1_5208857_G_T_2_0	Ia	101.104	28450.1	5208857
NC_028450.1_5188200_C_T_2_0	Ia	101.104	28450.1	5188200
NC_028450.1_5187879_G_A_2_0	Ia	101.104	28450.1	5187879
NC_028450.1_5283982_G_T_2_0	Ia	101.679	28450.1	5283982
NC_028450.1_5766279_T_G_0_2	Ia	106.359	28450.1	5766279
NC_028450.1_5758988_A_G_0_2	Ia	106.359	28450.1	5758988
NC_028450.1_5708481_C_T_0_2	Ia	106.359	28450.1	5708481
NC_028450.1_5708462_G_A_0_2	Ia	106.359	28450.1	5708462
NC_028450.1_5659590_5659897_307_0_1	Ia	106.359	28450.1	5659590
NC_028450.1_5650245_5650537_292_0_1	Ia	106.359	28450.1	5650245
NC_028450.1_5641409_5641631_222_0_1	Ia	106.359	28450.1	5641409
NC_028450.1_5640055_A_G_2_0	Ia	106.359	28450.1	5640055
NC_028450.1_5574681_T_G_2_0	Ia	106.359	28450.1	5574681
NC_028450.1_5574675_C_A_2_0	Ia	106.359	28450.1	5574675
NC_028450.1_5574583_T_G_2_0	Ia	106.359	28450.1	5574583
NC_028450.1_5506412_5506563_151_1_0	Ia	107.017	28450.1	5506412
NC_028450.1_5506135_5506285_150_1_0	Ia	107.017	28450.1	5506135
NC_028450.1_5722321_5722562_241_1_0	Ia	110.355	28450.1	5722321
NC_028450.1_5614733_a_b_0_2	Ia	114.209	28450.1	5614733
NC_028450.1_5660089_5660238_149_0_1	Ia	116.062	28450.1	5660089
NC_028450.1_6213908_C_T_2_0	Ia	120.62	28450.1	6213908
NC_028450.1_6157653_A_G_2_0	Ia	120.62	28450.1	6157653
NC_028450.1_6157492_A_C_2_0	Ia	120.62	28450.1	6157492
NC_028450.1_6071074_T_G_2_0	Ia	121.188	28450.1	6071074
NC_028450.1_6194953_a_b_0_2	Ia	123.6	28450.1	6194953
NC_028450.1_6545474_a_b_0_2	Ia	124.763	28450.1	6545474
NC_028450.1_6755588_6755770_182_1_0	Ia	127.815	28450.1	6755588
NC_028450.1_6670760_6670910_150_1_0	Ia	129.715	28450.1	6670760
NC_028450.1_6670499_6670648_149_1_0	Ia	129.715	28450.1	6670499
NC_028450.1_7258898_7259048_150_1_0	Ia	130.981	28450.1	7258898
NC_028450.1_7634147_7634325_178_1_0	Ia	132.263	28450.1	7634147
NC_028450.1_7460627_7460822_195_1_0	Ia	132.88	28450.1	7460627
NC_028450.1_7436098_7436248_150_1_0	Ia	132.88	28450.1	7436098
NC_028450.1_7435861_7436011_150_1_0	Ia	132.88	28450.1	7435861
NC_028450.1_7369722_7369996_274_1_0	Ia	132.88	28450.1	7369722
NC_028450.1_7300734_C_A_2_0	Ia	134.147	28450.1	7300734
NC_028450.1_7300659_C_T_2_0	Ia	134.147	28450.1	7300659
NC_028450.1_7300349_C_T_2_0	Ia	134.147	28450.1	7300349
NC_028450.1_7185964_7186114_150_1_0	Ia	134.147	28450.1	7185964
NW_014576745.1_44697_44845_148_1_0	Ia	134.756	1.45767e+07	44697
NW_014576745.1_44417_44566_149_1_0	Ia	134.756	1.45767e+07	44417
NC_028450.1_7686959_C_T_2_0	Ia	135.318	28450.1	7686959
NC_028450.1_7686854_A_G_2_0	Ia	135.318	28450.1	7686854
NC_028450.1_7686834_A_G_2_0	Ia	135.318	28450.1	7686834
NC_028450.1_7675287_G_A_2_0	Ia	135.318	28450.1	7675287
NC_028450.1_7675261_A_G_2_0	Ia	135.318	28450.1	7675261
NC_028450.1_7598337_G_A_0_2	Ia	135.318	28450.1	7598337
NC_028450.1_7583532_7583680_148_1_0	Ia	135.318	28450.1	7583532
NC_028450.1_7583252_7583401_149_1_0	Ia	135.318	28450.1	7583252
NC_028450.1_7486509_T_C_0_2	Ia	135.318	28450.1	7486509
NC_028450.1_7486499_C_T_0_2	Ia	135.318	28450.1	7486499
NC_028450.1_7445211_C_A_0_2	Ia	135.318	28450.1	7445211
NC_028450.1_7445179_T_C_0_2	Ia	135.318	28450.1	7445179
NC_028450.1_7303901_C_T_2_0	Ia	135.88	28450.1	7303901
NC_028450.1_7303828_A_T_2_0	Ia	135.88	28450.1	7303828
NC_028450.1_7303799_A_C_2_0	Ia	135.88	28450.1	7303799
NC_028450.1_7303709_A_G_2_0	Ia	135.88	28450.1	7303709
NC_028450.1_7302973_A_G_2_0	Ia	135.88	28450.1	7302973
NC_028450.1_7258646_7258795_149_1_0	Ia	135.88	28450.1	7258646
NC_028450.1_7247082_T_G_2_0	Ia	135.88	28450.1	7247082
NC_028450.1_7247039_G_A_2_0	Ia	135.88	28450.1	7247039
NC_028450.1_7247009_G_A_0_2	Ia	135.88	28450.1	7247009
NC_028450.1_7246987_A_G_2_0	Ia	135.88	28450.1	7246987
NC_028450.1_7217330_T_C_2_0	Ia	135.88	28450.1	7217330
NC_028450.1_7304178_G_A_2_0	Ia	136.442	28450.1	7304178
NC_028450.1_6909116_G_A_2_0	Ia	136.442	28450.1	6909116
NC_028450.1_6909076_A_G_2_0	Ia	136.442	28450.1	6909076
NC_028450.1_6897317_G_A_2_0	Ia	136.442	28450.1	6897317
NC_028450.1_6882077_G_T_2_0	Ia	136.442	28450.1	6882077
NC_028450.1_6882076_T_C_2_0	Ia	136.442	28450.1	6882076
NC_028450.1_6879178_A_C_2_0	Ia	136.442	28450.1	6879178
NC_028450.1_6838160_G_C_2_0	Ia	137.004	28450.1	6838160
NC_028450.1_6838128_A_G_2_0	Ia	137.004	28450.1	6838128
NC_028450.1_6838123_A_G_2_0	Ia	137.004	28450.1	6838123
NC_028450.1_6837866_C_A_2_0	Ia	137.004	28450.1	6837866
NC_028450.1_6837860_T_A_2_0	Ia	137.004	28450.1	6837860
NC_028450.1_6830645_C_G_2_0	Ia	137.004	28450.1	6830645
NC_028450.1_6830595_T_C_2_0	Ia	137.004	28450.1	6830595
NC_028450.1_6731705_G_A_2_0	Ia	137.004	28450.1	6731705
NC_028450.1_6731700_A_G_2_0	Ia	137.004	28450.1	6731700
NC_028450.1_6678431_G_C_2_0	Ia	137.004	28450.1	6678431
NC_028450.1_6678259_T_C_2_0	Ia	137.004	28450.1	6678259
NC_028450.1_6560769_T_C_2_0	Ia	137.004	28450.1	6560769
NC_028450.1_6560490_A_G_2_0	Ia	137.004	28450.1	6560490
NC_028450.1_6539538_6539688_150_0_1	Ia	137.004	28450.1	6539538
NC_028450.1_6539236_6539386_150_0_1	Ia	137.004	28450.1	6539236
NC_028450.1_6454271_T_A_2_0	Ia	137.004	28450.1	6454271
NC_028450.1_6453916_A_C_2_0	Ia	137.004	28450.1	6453916
NC_028450.1_6453877_G_A_2_0	Ia	137.004	28450.1	6453877
NC_028450.1_6424421_A_G_2_0	Ia	137.004	28450.1	6424421
NC_028450.1_6379863_A_G_2_0	Ia	137.004	28450.1	6379863
NC_028450.1_6360963_A_G_2_0	Ia	137.004	28450.1	6360963
NC_028450.1_6360878_G_A_2_0	Ia	137.004	28450.1	6360878
NC_028450.1_6360571_G_C_2_0	Ia	137.004	28450.1	6360571
NC_028450.1_6328201_T_A_2_0	Ia	137.004	28450.1	6328201
NC_028450.1_6327834_G_T_2_0	Ia	137.004	28450.1	6327834
NC_028450.1_6327540_G_C_2_0	Ia	137.004	28450.1	6327540
NC_028450.1_6384436_6384563_127_0_1	Ia	137.592	28450.1	6384436
NC_028450.1_6384069_6384219_150_0_1	Ia	137.592	28450.1	6384069
NC_028450.1_6416015_6416193_178_0_1	Ia	138.202	28450.1	6416015
NC_028450.1_6371808_6371959_151_0_1	Ia	138.202	28450.1	6371808
NC_028450.1_6371559_6371710_151_0_1	Ia	138.202	28450.1	6371559
NC_028450.1_7252276_7252476_200_0_1	Ia	139.378	28450.1	7252276
NC_028450.1_7234254_7234405_151_0_1	Ia	139.988	28450.1	7234254
NC_028450.1_7233989_7234140_151_0_1	Ia	139.988	28450.1	7233989
NC_028450.1_6884927_6885093_166_0_1	Ia	139.988	28450.1	6884927
NC_028450.1_6845803_6845954_151_0_1	Ia	139.988	28450.1	6845803
NC_028450.1_7719004_7719155_151_0_1	Ia	141.238	28450.1	7719004
NC_028450.1_7718771_7718922_151_0_1	Ia	141.238	28450.1	7718771
NC_028450.1_7916453_7916655_202_0_1	Ia	143.069	28450.1	7916453
NC_028450.1_8146611_8146872_261_0_1	Ia	143.686	28450.1	8146611
NC_028450.1_8150798_T_C_2_0	Ia	145.516	28450.1	8150798
NC_028450.1_8150723_T_C_2_0	Ia	145.516	28450.1	8150723
NC_028450.1_8150516_G_C_2_0	Ia	145.516	28450.1	8150516
NC_028450.1_8143370_T_A_2_0	Ia	145.516	28450.1	8143370
NC_028450.1_8143317_G_T_2_0	Ia	145.516	28450.1	8143317
NC_028450.1_8071451_T_C_2_0	Ia	145.516	28450.1	8071451
NC_028450.1_8071424_C_T_2_0	Ia	145.516	28450.1	8071424
NC_028450.1_8071335_A_C_2_0	Ia	145.516	28450.1	8071335
NC_028450.1_8071274_C_A_2_0	Ia	145.516	28450.1	8071274
NC_028450.1_8071216_A_G_2_0	Ia	145.516	28450.1	8071216
NC_028450.1_7994853_C_T_2_0	Ia	146.078	28450.1	7994853
NC_028450.1_7969335_A_C_2_0	Ia	146.078	28450.1	7969335
NC_028450.1_7969218_G_A_2_0	Ia	146.078	28450.1	7969218
NC_028450.1_7969039_G_A_2_0	Ia	146.078	28450.1	7969039
NC_028450.1_7968972_G_C_2_0	Ia	146.078	28450.1	7968972
NC_028450.1_7967600_A_G_2_0	Ia	146.078	28450.1	7967600
NC_028450.1_7967254_G_A_2_0	Ia	146.078	28450.1	7967254
NC_028450.1_7967231_C_G_2_0	Ia	146.078	28450.1	7967231
NC_028450.1_7967182_G_C_2_0	Ia	146.078	28450.1	7967182
NC_028450.1_7967009_T_C_2_0	Ia	146.078	28450.1	7967009
NC_028450.1_7966924_C_T_2_0	Ia	146.078	28450.1	7966924
NC_028450.1_7897917_a_b_0_2	Ia	147.227	28450.1	7897917
NC_028450.1_7917419_7917670_251_1_0	Ia	148.993	28450.1	7917419
NC_028450.1_8050239_8050427_188_1_0	Ia	150.184	28450.1	8050239
NC_028450.1_8586638_G_A_2_0	Ia	151.992	28450.1	8586638
NC_028450.1_8586626_T_C_2_0	Ia	151.992	28450.1	8586626
NC_028450.1_8586517_C_T_2_0	Ia	151.992	28450.1	8586517
NC_028450.1_8591870_a_b_0_2	Ia	153.168	28450.1	8591870
NC_028450.1_9406679_a_b_0_2	Ia	154.955	28450.1	9406679
NC_028450.1_8622818_a_b_0_2	Ia	155.536	28450.1	8622818
NC_028450.1_8628336_G_A_2_0	Ia	156.131	28450.1	8628336
NC_028450.1_8628056_C_T_2_0	Ia	156.131	28450.1	8628056
NC_028450.1_8627992_G_A_2_0	Ia	156.131	28450.1	8627992
NC_028450.1_9508287_9508437_150_1_0	Ia	157.939	28450.1	9508287
NC_028450.1_9507966_9508116_150_1_0	Ia	157.939	28450.1	9507966
NC_028450.1_9435462_9435609_147_1_0	Ia	157.939	28450.1	9435462
NC_028455.1_6109472_6109638_166_1_0	Ia	158.535	28455.1	6109472
NC_028450.1_9783921_9784072_151_1_0	Ia	158.535	28450.1	9783921
NC_028450.1_9775315_9775466_151_1_0	Ia	158.535	28450.1	9775315
NC_028450.1_9775143_9775294_151_1_0	Ia	158.535	28450.1	9775143
NC_028450.1_9776896_9777144_248_1_0	Ia	159.168	28450.1	9776896
NC_028450.1_9778615_9778789_174_1_0	Ia	159.785	28450.1	9778615
NC_028458.1_57910454_57910677_223_1_0	Ia	160.418	28458.1	57910454
NC_028450.1_9890197_A_G_2_0	Ia	161.028	28450.1	9890197
NC_028450.1_9603883_C_T_2_0	Ia	161.028	28450.1	9603883
NC_028450.1_9592662_C_G_0_2	Ia	161.028	28450.1	9592662
NC_028450.1_9536194_T_C_2_0	Ia	161.028	28450.1	9536194
NC_028450.1_9225536_C_T_0_2	Ia	161.028	28450.1	9225536
NC_028450.1_9167345_C_T_2_0	Ia	161.028	28450.1	9167345
NC_028450.1_9167343_C_A_2_0	Ia	161.028	28450.1	9167343
NC_028450.1_9034349_T_C_2_0	Ia	161.028	28450.1	9034349
NC_028450.1_8965205_C_A_2_0	Ia	161.028	28450.1	8965205
NC_028450.1_8943039_G_A_2_0	Ia	161.028	28450.1	8943039
NC_028450.1_8935293_C_A_0_2	Ia	161.028	28450.1	8935293
NC_028450.1_8935128_G_A_2_0	Ia	161.028	28450.1	8935128
NC_028450.1_8909165_8909316_151_1_0	Ia	161.028	28450.1	8909165
NC_028450.1_8777492_T_C_2_0	Ia	161.028	28450.1	8777492
NC_028450.1_8696756_C_T_2_0	Ia	161.028	28450.1	8696756
NC_028450.1_8696613_T_C_2_0	Ia	161.028	28450.1	8696613
NC_028450.1_8694260_T_C_2_0	Ia	161.028	28450.1	8694260
NC_028450.1_8694255_C_G_2_0	Ia	161.028	28450.1	8694255
NC_028450.1_8694254_A_T_2_0	Ia	161.028	28450.1	8694254
NC_028450.1_8685193_A_T_2_0	Ia	161.028	28450.1	8685193
NC_028450.1_8678018_G_A_2_0	Ia	161.028	28450.1	8678018
NC_028450.1_10167569_T_A_0_2	Ia	161.028	28450.1	10167569
NC_028450.1_10167396_A_G_0_2	Ia	161.028	28450.1	10167396
NC_028450.1_10117998_C_G_2_0	Ia	161.028	28450.1	10117998
NC_028450.1_10050388_10050540_152_1_0	Ia	161.028	28450.1	10050388
NC_028450.1_10050129_10050279_150_1_0	Ia	161.028	28450.1	10050129
NC_028450.1_9629642_9629872_230_0_1	Ia	161.63	28450.1	9629642
NC_028450.1_9437203_9437354_151_0_1	Ia	161.63	28450.1	9437203
NC_028450.1_9436891_9437041_150_0_1	Ia	161.63	28450.1	9436891
NC_028450.1_9325413_9325599_186_0_1	Ia	161.63	28450.1	9325413
NC_028450.1_9142305_9142474_169_0_1	Ia	161.63	28450.1	9142305
NC_028450.1_8737596_8737748_152_0_1	Ia	161.63	28450.1	8737596
NC_028450.1_8737353_8737507_154_0_1	Ia	161.63	28450.1	8737353
NC_028450.1_10215894_10216044_150_0_1	Ia	161.63	28450.1	10215894
NC_028450.1_10215579_10215729_150_0_1	Ia	161.63	28450.1	10215579
NC_028450.1_10167116_10167266_150_0_1	Ia	161.63	28450.1	10167116
NC_028450.1_12597857_12598091_234_0_1	Ia	162.896	28450.1	12597857
NC_028450.1_12121888_12122111_223_0_1	Ia	163.529	28450.1	12121888
NC_028450.1_15653595_15653886_291_0_1	Ia	164.179	28450.1	15653595
NC_028450.1_12585613_12585745_132_0_1	Ia	164.179	28450.1	12585613
NC_028450.1_12056418_12056627_209_0_1	Ia	164.781	28450.1	12056418
NW_014576956.1_2535_2632_97_1_0	Ia	165.986	1.4577e+07	2535
NW_014576956.1_2232_2482_250_1_0	Ia	165.986	1.4577e+07	2232
NW_014576950.1_757_855_98_1_0	Ia	165.986	1.4577e+07	757
NW_014576950.1_609_712_103_1_0	Ia	165.986	1.4577e+07	609
NC_028458.1_30855780_30855878_98_1_0	Ia	165.986	28458.1	30855780
NC_028458.1_30855632_30855727_95_1_0	Ia	165.986	28458.1	30855632
NC_028458.1_30855263_30855412_149_1_0	Ia	165.986	28458.1	30855263
NC_028458.1_30849894_30849991_97_1_0	Ia	165.986	28458.1	30849894
NC_028458.1_30849747_30849841_94_1_0	Ia	165.986	28458.1	30849747
NC_028455.1_16421795_16421945_150_1_0	Ia	165.986	28455.1	16421795
NC_028454.1_1491583_1491730_147_0_1	Ia	165.986	28454.1	1491583
NC_028451.1_3276695_3276845_150_0_1	Ia	165.986	28451.1	3276695
NC_028451.1_3264259_3264409_150_0_1	Ia	165.986	28451.1	3264259
NC_028450.1_22564477_C_T_2_0	Ia	165.986	28450.1	22564477
NC_028450.1_20215685_G_A_2_0	Ia	165.986	28450.1	20215685
NC_028450.1_20215681_C_T_2_0	Ia	165.986	28450.1	20215681
NC_028450.1_19978162_G_A_0_2	Ia	165.986	28450.1	19978162
NC_028450.1_19094346_T_C_0_2	Ia	165.986	28450.1	19094346
NC_028450.1_18880303_C_T_2_0	Ia	165.986	28450.1	18880303
NC_028450.1_18058906_C_T_2_0	Ia	165.986	28450.1	18058906
NC_028450.1_18058671_C_T_2_0	Ia	165.986	28450.1	18058671
NC_028450.1_17877744_G_A_2_0	Ia	165.986	28450.1	17877744
NC_028450.1_17478243_G_A_0_2	Ia	165.986	28450.1	17478243
NC_028450.1_17303769_C_T_2_0	Ia	165.986	28450.1	17303769
NC_028450.1_17303522_T_A_0_2	Ia	165.986	28450.1	17303522
NC_028450.1_16025598_G_A_0_2	Ia	165.986	28450.1	16025598
NC_028450.1_15708107_15708257_150_0_1	Ia	165.986	28450.1	15708107
NC_028450.1_15707898_15708049_151_0_1	Ia	165.986	28450.1	15707898
NC_028450.1_15226733_G_A_0_2	Ia	165.986	28450.1	15226733
NC_028450.1_14986079_T_C_0_2	Ia	165.986	28450.1	14986079
NC_028450.1_14344860_14345011_151_1_0	Ia	165.986	28450.1	14344860
NC_028450.1_14344577_14344728_151_1_0	Ia	165.986	28450.1	14344577
NC_028450.1_14066990_A_G_0_2	Ia	165.986	28450.1	14066990
NC_028450.1_13788663_T_C_2_0	Ia	165.986	28450.1	13788663
NC_028450.1_13609350_G_A_2_0	Ia	165.986	28450.1	13609350
NC_028450.1_13306875_G_A_2_0	Ia	165.986	28450.1	13306875
NC_028450.1_13147837_C_T_0_2	Ia	165.986	28450.1	13147837
NC_028450.1_12686817_C_T_0_2	Ia	165.986	28450.1	12686817
NC_028450.1_12671969_T_C_0_2	Ia	165.986	28450.1	12671969
NC_028450.1_12642468_G_A_0_2	Ia	165.986	28450.1	12642468
NC_028450.1_12642445_G_A_0_2	Ia	165.986	28450.1	12642445
NC_028450.1_12642325_T_C_2_0	Ia	165.986	28450.1	12642325
NC_028450.1_12642318_T_C_2_0	Ia	165.986	28450.1	12642318
NC_028450.1_12642239_A_G_2_0	Ia	165.986	28450.1	12642239
NC_028450.1_12595122_12595385_263_0_1	Ia	165.986	28450.1	12595122
NC_028450.1_12557593_12557786_193_0_1	Ia	165.986	28450.1	12557593
NC_028450.1_12448699_G_A_0_2	Ia	165.986	28450.1	12448699
NC_028450.1_12448690_A_T_0_2	Ia	165.986	28450.1	12448690
NC_028450.1_12448673_C_T_0_2	Ia	165.986	28450.1	12448673
NC_028450.1_12448256_G_A_2_0	Ia	165.986	28450.1	12448256
NC_028450.1_12382258_G_A_0_2	Ia	165.986	28450.1	12382258
NC_028450.1_12367963_G_A_2_0	Ia	165.986	28450.1	12367963
NC_028450.1_12367952_G_A_0_2	Ia	165.986	28450.1	12367952
NC_028450.1_12367887_A_T_0_2	Ia	165.986	28450.1	12367887
NC_028450.1_12367856_G_A_2_0	Ia	165.986	28450.1	12367856
NC_028450.1_12348858_G_A_0_2	Ia	165.986	28450.1	12348858
NC_028450.1_12348854_G_A_0_2	Ia	165.986	28450.1	12348854
NC_028450.1_12081851_12082002_151_0_1	Ia	165.986	28450.1	12081851
NC_028450.1_12081581_12081732_151_0_1	Ia	165.986	28450.1	12081581
NC_028450.1_12058880_12059031_151_0_1	Ia	165.986	28450.1	12058880
NC_028450.1_12058705_12058856_151_0_1	Ia	165.986	28450.1	12058705
NC_028450.1_12030313_12030461_148_1_0	Ia	165.986	28450.1	12030313
NC_028450.1_12030126_12030278_152_1_0	Ia	165.986	28450.1	12030126
NC_028450.1_12024073_C_T_2_0	Ia	165.986	28450.1	12024073
NC_028450.1_11985744_G_A_0_2	Ia	165.986	28450.1	11985744
NC_028450.1_11934125_A_C_2_0	Ia	165.986	28450.1	11934125
NC_028450.1_11934006_T_C_0_2	Ia	165.986	28450.1	11934006
NC_028450.1_11681712_T_C_0_2	Ia	165.986	28450.1	11681712
NC_028450.1_11618935_A_C_0_2	Ia	165.986	28450.1	11618935
NC_028450.1_11618360_T_G_2_0	Ia	165.986	28450.1	11618360
NC_028450.1_11589162_T_G_2_0	Ia	165.986	28450.1	11589162
NC_028450.1_11589137_T_C_2_0	Ia	165.986	28450.1	11589137
NC_028450.1_11589052_A_G_2_0	Ia	165.986	28450.1	11589052
NC_028450.1_11588848_A_T_2_0	Ia	165.986	28450.1	11588848
NC_028450.1_11588807_T_A_2_0	Ia	165.986	28450.1	11588807
NC_028450.1_11588745_T_C_2_0	Ia	165.986	28450.1	11588745
NC_028450.1_11463573_G_A_2_0	Ia	165.986	28450.1	11463573
NC_028450.1_11463549_A_C_2_0	Ia	165.986	28450.1	11463549
NC_028450.1_11463533_G_A_0_2	Ia	165.986	28450.1	11463533
NC_028450.1_11463286_A_G_0_2	Ia	165.986	28450.1	11463286
NC_028450.1_11463155_C_T_0_2	Ia	165.986	28450.1	11463155
NC_028450.1_11444589_C_T_0_2	Ia	165.986	28450.1	11444589
NC_028450.1_11444571_G_A_0_2	Ia	165.986	28450.1	11444571
NC_028450.1_11437323_T_C_0_2	Ia	165.986	28450.1	11437323
NC_028450.1_11433101_C_T_0_2	Ia	165.986	28450.1	11433101
NC_028450.1_11339435_T_C_2_0	Ia	165.986	28450.1	11339435
NC_028450.1_11339356_G_A_2_0	Ia	165.986	28450.1	11339356
NC_028450.1_11292793_T_C_2_0	Ia	165.986	28450.1	11292793
NC_028450.1_11255846_G_A_2_0	Ia	165.986	28450.1	11255846
NC_028450.1_11255808_C_T_2_0	Ia	165.986	28450.1	11255808
NC_028450.1_10979338_A_T_0_2	Ia	165.986	28450.1	10979338
NC_028450.1_10791700_10791851_151_0_1	Ia	165.986	28450.1	10791700
NC_028450.1_10791404_10791555_151_0_1	Ia	165.986	28450.1	10791404
NC_028450.1_10630329_T_A_2_0	Ia	165.986	28450.1	10630329
NC_028450.1_10630317_T_C_2_0	Ia	165.986	28450.1	10630317
NC_028450.1_10580553_C_T_0_2	Ia	165.986	28450.1	10580553
NC_028450.1_10561472_G_T_2_0	Ia	165.986	28450.1	10561472
NC_028450.1_10557738_G_A_0_2	Ia	165.986	28450.1	10557738
NC_028450.1_10516170_C_A_0_2	Ia	165.986	28450.1	10516170
NC_028450.1_10516009_G_A_2_0	Ia	165.986	28450.1	10516009
NC_028450.1_10502691_C_T_2_0	Ia	165.986	28450.1	10502691
NC_028450.1_10479741_10480040_299_0_1	Ia	165.986	28450.1	10479741
NC_028450.1_10379139_C_T_2_0	Ia	165.986	28450.1	10379139
NC_028450.1_10340466_10340613_147_0_1	Ia	165.986	28450.1	10340466
NC_028450.1_10340268_10340419_151_0_1	Ia	165.986	28450.1	10340268
NC_028450.1_10332834_10333087_253_0_1	Ia	165.986	28450.1	10332834
NC_028450.1_10330520_10330670_150_0_1	Ia	165.986	28450.1	10330520
NC_028450.1_10330347_10330497_150_0_1	Ia	165.986	28450.1	10330347
NC_028455.1_16422049_16422156_107_1_0	Ia	166.627	28455.1	16422049
NC_028455.1_16305152_16305255_103_1_0	Ia	166.627	28455.1	16305152
NC_028455.1_16304896_16304993_97_1_0	Ia	166.627	28455.1	16304896
NC_028450.1_12262807_12263020_213_1_0	Ia	168.016	28450.1	12262807
NC_028450.1_11985492_11985673_181_1_0	Ia	168.016	28450.1	11985492
NC_028450.1_11694237_11694456_219_1_0	Ia	168.016	28450.1	11694237
NC_028450.1_11685370_11685594_224_1_0	Ia	168.016	28450.1	11685370
NC_028450.1_11433420_11433720_300_1_0	Ia	168.016	28450.1	11433420
NC_028450.1_11271527_11271678_151_1_0	Ia	168.016	28450.1	11271527
NC_028450.1_10598394_10598480_86_1_0	Ia	168.016	28450.1	10598394
NC_028450.1_11796775_a_b_0_2	Ia	172.025	28450.1	11796775
NC_028450.1_23849294_a_b_0_2	Ia	177.674	28450.1	23849294
NC_028450.1_24026014_C_T_2_0	Ia	178.823	28450.1	24026014
NC_028450.1_24025874_G_T_2_0	Ia	178.823	28450.1	24025874
NC_028450.1_24025727_A_G_2_0	Ia	178.823	28450.1	24025727
NC_028450.1_24010546_G_A_2_0	Ia	178.823	28450.1	24010546
NC_028450.1_24010498_A_G_2_0	Ia	178.823	28450.1	24010498
NC_028450.1_24010451_A_C_2_0	Ia	178.823	28450.1	24010451
NC_028450.1_23901490_T_A_2_0	Ia	179.426	28450.1	23901490
NC_028450.1_23901485_T_G_2_0	Ia	179.426	28450.1	23901485
NC_028450.1_23901376_G_A_2_0	Ia	179.426	28450.1	23901376
NC_028450.1_23872162_T_C_2_0	Ia	179.426	28450.1	23872162
NC_028450.1_23872090_T_A_2_0	Ia	179.426	28450.1	23872090
NC_028450.1_23872082_G_A_2_0	Ia	179.426	28450.1	23872082
NC_028450.1_23870843_C_T_2_0	Ia	179.426	28450.1	23870843
NC_028450.1_23870698_C_T_2_0	Ia	179.426	28450.1	23870698
NC_028450.1_23870646_G_A_2_0	Ia	179.426	28450.1	23870646
NC_028450.1_23870595_T_G_2_0	Ia	179.426	28450.1	23870595
NC_028450.1_23838310_T_C_2_0	Ia	179.426	28450.1	23838310
NC_028450.1_23838232_T_C_2_0	Ia	179.426	28450.1	23838232
NC_028450.1_23838173_G_A_2_0	Ia	179.426	28450.1	23838173
NC_028450.1_23838062_T_C_2_0	Ia	179.426	28450.1	23838062
NC_028450.1_23735329_23735480_151_0_1	Ia	179.426	28450.1	23735329
NC_028450.1_23735024_23735175_151_0_1	Ia	179.426	28450.1	23735024
NC_028450.1_23335037_A_G_2_0	Ia	179.426	28450.1	23335037
NC_028450.1_23219559_G_A_2_0	Ia	179.426	28450.1	23219559
NC_028450.1_22943779_T_G_2_0	Ia	179.426	28450.1	22943779
NC_028450.1_22776113_C_T_2_0	Ia	179.426	28450.1	22776113
NC_028454.1_1491806_1491890_84_0_1	Ia	182.856	28454.1	1491806
NC_028450.1_23980316_23980467_151_0_1	Ia	186.194	28450.1	23980316
NC_028450.1_23980123_23980274_151_0_1	Ia	186.194	28450.1	23980123
NC_028450.1_23979740_23979920_180_0_1	Ia	186.194	28450.1	23979740
NC_028450.1_24006311_24006516_205_0_1	Ia	186.782	28450.1	24006311
NC_028450.1_24574914_24575065_151_0_1	Ia	187.959	28450.1	24574914
NC_028450.1_24574707_24574858_151_0_1	Ia	187.959	28450.1	24574707
NC_028451.1_33087190_33087355_165_0_1	Ia	188.534	28451.1	33087190
NC_028454.1_31468235_31468518_283_0_1	Ia	189.136	28454.1	31468235
NC_028450.1_25254434_25254677_243_0_1	Ia	189.136	28450.1	25254434
NC_028450.1_25688427_25688578_151_0_1	Ia	189.786	28450.1	25688427
NC_028450.1_25688135_25688286_151_0_1	Ia	189.786	28450.1	25688135
NC_028450.1_25617519_25617809_290_0_1	Ia	190.411	28450.1	25617519
NC_028450.1_24522167_24522318_151_1_0	Ia	193.116	28450.1	24522167
NC_028450.1_24922430_24922580_150_1_0	Ia	194.398	28450.1	24922430
NC_028450.1_24922164_24922314_150_1_0	Ia	194.398	28450.1	24922164
NC_028450.1_24475988_24476138_150_1_0	Ia	195.603	28450.1	24475988
NC_028450.1_24475748_24475898_150_1_0	Ia	195.603	28450.1	24475748
NC_028450.1_24798227_C_T_0_2	Ia	196.794	28450.1	24798227
NC_028450.1_24727825_G_A_2_0	Ia	196.794	28450.1	24727825
NC_028450.1_24702938_24703087_149_0_1	Ia	196.794	28450.1	24702938
NC_028450.1_24702595_24702689_94_0_1	Ia	196.794	28450.1	24702595
NC_028450.1_24500097_C_T_2_0	Ia	196.794	28450.1	24500097
NC_028450.1_24499798_C_T_0_2	Ia	196.794	28450.1	24499798
NC_028450.1_24401001_C_T_2_0	Ia	196.794	28450.1	24401001
NC_028450.1_24400949_A_G_0_2	Ia	196.794	28450.1	24400949
NC_028450.1_25055773_25055850_77_1_0	Ia	198.67	28450.1	25055773
NC_028450.1_25298161_A_C_2_0	Ia	199.89	28450.1	25298161
NC_028450.1_25259105_A_G_2_0	Ia	199.89	28450.1	25259105
NC_028450.1_25259041_G_A_0_2	Ia	199.89	28450.1	25259041
NC_028450.1_25258980_A_G_2_0	Ia	199.89	28450.1	25258980
NC_028450.1_25258869_G_A_2_0	Ia	199.89	28450.1	25258869
NC_028450.1_25258855_G_A_2_0	Ia	199.89	28450.1	25258855
NC_028450.1_25258854_C_T_0_2	Ia	199.89	28450.1	25258854
NC_028450.1_25258786_T_G_2_0	Ia	199.89	28450.1	25258786
NC_028450.1_25258657_T_C_2_0	Ia	199.89	28450.1	25258657
NC_028450.1_25258614_C_T_2_0	Ia	199.89	28450.1	25258614
NC_028450.1_25019006_G_A_2_0	Ia	199.89	28450.1	25019006
NC_028450.1_25018986_T_C_0_2	Ia	199.89	28450.1	25018986
NC_028450.1_25018411_C_T_0_2	Ia	199.89	28450.1	25018411
NC_028450.1_26248955_T_G_0_2	Ia	202.834	28450.1	26248955
NC_028450.1_26717107_A_G_0_2	Ia	203.396	28450.1	26717107
NC_028450.1_27052761_27052937_176_1_0	Ia	204.573	28450.1	27052761
NC_028450.1_26983937_T_C_0_2	Ia	204.573	28450.1	26983937
NC_028450.1_26983934_C_G_0_2	Ia	204.573	28450.1	26983934
NC_028450.1_26983901_T_G_0_2	Ia	204.573	28450.1	26983901
NC_028450.1_26983851_G_A_0_2	Ia	204.573	28450.1	26983851
NC_028450.1_26983833_A_G_0_2	Ia	204.573	28450.1	26983833
NC_028450.1_26967226_A_C_0_2	Ia	204.573	28450.1	26967226
NC_028450.1_26967225_C_T_0_2	Ia	204.573	28450.1	26967225
NC_028450.1_26967218_A_T_0_2	Ia	204.573	28450.1	26967218
NC_028450.1_26967167_G_A_0_2	Ia	204.573	28450.1	26967167
NC_028450.1_26920248_C_T_0_2	Ia	204.573	28450.1	26920248
NC_028450.1_26831977_A_G_0_2	Ia	204.573	28450.1	26831977
NC_028450.1_26831945_C_T_0_2	Ia	204.573	28450.1	26831945
NC_028450.1_26831898_G_A_0_2	Ia	204.573	28450.1	26831898
NC_028450.1_26986378_26986526_148_1_0	Ia	205.154	28450.1	26986378
NC_028450.1_26986096_26986247_151_1_0	Ia	205.154	28450.1	26986096
NC_028450.1_26962713_26962861_148_1_0	Ia	205.154	28450.1	26962713
NC_028450.1_27076577_A_G_0_2	Ia	206.879	28450.1	27076577
NC_028450.1_27076442_T_G_0_2	Ia	206.879	28450.1	27076442
NC_028450.1_27076342_T_C_0_2	Ia	206.879	28450.1	27076342
NC_028450.1_26872502_C_T_0_2	Ia	206.879	28450.1	26872502
NC_028450.1_26793292_G_A_0_2	Ia	206.879	28450.1	26793292
NC_028450.1_26740278_T_C_2_0	Ia	206.879	28450.1	26740278
NC_028450.1_26962874_26962986_112_0_1	Ia	208.779	28450.1	26962874
NC_028450.1_26828925_26829075_150_0_1	Ia	208.779	28450.1	26828925
NC_028450.1_26828643_26828793_150_0_1	Ia	208.779	28450.1	26828643
NC_028450.1_26790128_26790494_366_0_1	Ia	208.779	28450.1	26790128
NC_028450.1_26789896_26790047_151_0_1	Ia	208.779	28450.1	26789896
NC_028450.1_27311630_27311780_150_0_1	Ia	211.559	28450.1	27311630
NC_028451.1_7788798_7788949_151_0_1	Ia	212.169	28451.1	7788798
NC_028451.1_7788615_7788765_150_0_1	Ia	212.169	28451.1	7788615
NC_028450.1_27745642_27745793_151_0_1	Ia	212.169	28450.1	27745642
NC_028450.1_27745384_27745534_150_0_1	Ia	212.169	28450.1	27745384
NC_028450.1_27290435_27290587_152_0_1	Ia	212.169	28450.1	27290435
NC_028450.1_28303642_28303940_298_0_1	Ia	213.956	28450.1	28303642
NC_028450.1_28325562_A_T_2_0	Ia	215.764	28450.1	28325562
NC_028450.1_28308531_A_G_2_0	Ia	215.764	28450.1	28308531
NC_028450.1_28308420_A_T_2_0	Ia	215.764	28450.1	28308420
NC_028450.1_28308153_G_A_2_0	Ia	215.764	28450.1	28308153
NC_028450.1_28243137_G_A_2_0	Ia	215.764	28450.1	28243137
NC_028450.1_28242933_C_T_2_0	Ia	215.764	28450.1	28242933
NC_028450.1_28158683_C_T_2_0	Ia	216.913	28450.1	28158683
NC_028450.1_28158563_C_T_2_0	Ia	216.913	28450.1	28158563
NC_028450.1_28121034_T_C_2_0	Ia	216.913	28450.1	28121034
NC_028450.1_27886111_C_G_0_2	Ia	216.913	28450.1	27886111
NC_028450.1_27885735_T_C_2_0	Ia	216.913	28450.1	27885735
NC_028450.1_27885724_C_T_2_0	Ia	216.913	28450.1	27885724
NC_028450.1_27885692_T_G_2_0	Ia	216.913	28450.1	27885692
NC_028450.1_27885553_T_C_2_0	Ia	216.913	28450.1	27885553
NC_028450.1_27885355_C_T_2_0	Ia	216.913	28450.1	27885355
NC_028450.1_27885241_G_A_0_2	Ia	216.913	28450.1	27885241
NC_028450.1_27845864_A_G_2_0	Ia	216.913	28450.1	27845864
NC_028450.1_27845801_G_T_2_0	Ia	216.913	28450.1	27845801
NC_028450.1_27845529_A_G_2_0	Ia	216.913	28450.1	27845529
NC_028450.1_27845516_C_T_2_0	Ia	216.913	28450.1	27845516
NC_028450.1_27845513_G_T_2_0	Ia	216.913	28450.1	27845513
NC_028450.1_27824204_G_T_2_0	Ia	216.913	28450.1	27824204
NC_028450.1_27802441_A_G_2_0	Ia	216.913	28450.1	27802441
NC_028450.1_27802393_C_T_2_0	Ia	216.913	28450.1	27802393
NC_028450.1_27802203_C_T_2_0	Ia	216.913	28450.1	27802203
NC_028450.1_27802073_A_G_2_0	Ia	216.913	28450.1	27802073
NC_028450.1_27757054_27757203_149_0_1	Ia	216.913	28450.1	27757054
NC_028450.1_27756732_27756881_149_0_1	Ia	216.913	28450.1	27756732
NC_028450.1_27743977_27744128_151_0_1	Ia	216.913	28450.1	27743977
NC_028450.1_27743690_27743840_150_0_1	Ia	216.913	28450.1	27743690
NC_028450.1_27738465_G_A_2_0	Ia	216.913	28450.1	27738465
NC_028450.1_27606037_G_A_2_0	Ia	216.913	28450.1	27606037
NC_028450.1_27590997_T_C_0_2	Ia	216.913	28450.1	27590997
NC_028450.1_27439932_C_T_2_0	Ia	216.913	28450.1	27439932
NC_028450.1_27360670_A_G_2_0	Ia	216.913	28450.1	27360670
NC_028450.1_27360410_C_T_2_0	Ia	216.913	28450.1	27360410
NC_028450.1_27360369_G_A_2_0	Ia	216.913	28450.1	27360369
NC_028450.1_27315501_C_T_2_0	Ia	216.913	28450.1	27315501
NC_028450.1_27242772_C_T_2_0	Ia	216.913	28450.1	27242772
NC_028450.1_27242703_C_T_2_0	Ia	216.913	28450.1	27242703
NC_028450.1_27242628_C_T_2_0	Ia	216.913	28450.1	27242628
NC_028450.1_27242595_A_G_2_0	Ia	216.913	28450.1	27242595
NC_028450.1_27168384_C_T_2_0	Ia	218.05	28450.1	27168384
NC_028450.1_27517479_27517701_222_1_NA	Ia	220.552	28450.1	27517479
NC_028450.1_28098277_28098427_150_1_0	Ia	221.162	28450.1	28098277
NC_028450.1_28098045_28098196_151_1_0	Ia	221.162	28450.1	28098045
NC_028450.1_27682324_27682797_473_1_0	Ia	221.162	28450.1	27682324
NC_028450.1_27454944_27455179_235_1_0	Ia	221.162	28450.1	27454944
NC_028450.1_27271003_27271131_128_1_0	Ia	223.014	28450.1	27271003
NC_028450.1_27322566_27322862_296_1_0	Ia	224.938	28450.1	27322566
NC_028458.1_25959241_25959392_151_1_0	Ia	229.497	28458.1	25959241
NC_028450.1_28307887_28308036_149_1_0	Ia	236.586	28450.1	28307887
NC_028450.1_28307564_28307713_149_1_0	Ia	236.586	28450.1	28307564
NC_028450.1_28423465_28423726_261_1_0	Ia	242.244	28450.1	28423465
NC_028450.1_28490865_C_T_2_0	Ia	245.538	28450.1	28490865
NC_028450.1_28490630_G_A_2_0	Ia	245.538	28450.1	28490630
NC_028450.1_28490589_A_T_2_0	Ia	245.538	28450.1	28490589
NC_028450.1_28490533_C_T_2_0	Ia	245.538	28450.1	28490533
NC_028450.1_28490522_G_A_2_0	Ia	245.538	28450.1	28490522
NC_028450.1_28490518_C_T_2_0	Ia	245.538	28450.1	28490518
NC_028450.1_28574461_T_C_2_0	Ia	246.126	28450.1	28574461
NC_028450.1_28574414_C_G_2_0	Ia	246.126	28450.1	28574414
NC_028450.1_28653130_a_b_0_2	Ia	247.871	28450.1	28653130
NC_028450.1_29029011_G_C_2_0	Ia	248.453	28450.1	29029011
NC_028450.1_28985846_28986201_355_0_1	Ia	248.453	28450.1	28985846
NC_028450.1_28985661_28985808_147_0_1	Ia	248.453	28450.1	28985661
NC_028450.1_28947150_A_G_2_0	Ia	248.453	28450.1	28947150
NC_028450.1_28947123_A_G_2_0	Ia	248.453	28450.1	28947123
NC_028450.1_28947088_C_T_2_0	Ia	248.453	28450.1	28947088
NC_028450.1_28826250_C_T_2_0	Ia	248.453	28450.1	28826250
NC_028450.1_28818606_G_A_2_0	Ia	248.453	28450.1	28818606
NC_028450.1_28818605_T_C_2_0	Ia	248.453	28450.1	28818605
NC_028450.1_28818535_A_T_2_0	Ia	248.453	28450.1	28818535
NC_028450.1_28818371_A_G_2_0	Ia	248.453	28450.1	28818371
NC_028450.1_28813223_T_A_2_0	Ia	248.453	28450.1	28813223
NC_028450.1_28776906_C_T_2_0	Ia	248.453	28450.1	28776906
NC_028450.1_28757126_A_G_2_0	Ia	248.453	28450.1	28757126
NC_028450.1_28757100_G_T_2_0	Ia	248.453	28450.1	28757100
NC_028450.1_28757083_A_C_2_0	Ia	248.453	28450.1	28757083
NC_028450.1_28754750_G_A_2_0	Ia	248.453	28450.1	28754750
NC_028450.1_28754718_C_T_2_0	Ia	248.453	28450.1	28754718
NC_028450.1_28754655_C_G_2_0	Ia	248.453	28450.1	28754655
NC_028450.1_28754621_C_T_2_0	Ia	248.453	28450.1	28754621
NC_028450.1_28735992_T_G_2_0	Ia	248.453	28450.1	28735992
NC_028450.1_28735973_A_G_2_0	Ia	248.453	28450.1	28735973
NC_028450.1_28735709_A_G_2_0	Ia	248.453	28450.1	28735709
NC_028450.1_28722722_G_A_2_0	Ia	248.453	28450.1	28722722
NC_028450.1_28722668_A_G_2_0	Ia	248.453	28450.1	28722668
NC_028450.1_28712977_G_A_2_0	Ia	248.453	28450.1	28712977
NC_028450.1_28712948_T_C_2_0	Ia	248.453	28450.1	28712948
NC_028450.1_28712915_C_T_2_0	Ia	248.453	28450.1	28712915
NC_028450.1_28705533_T_C_2_0	Ia	248.453	28450.1	28705533
NC_028450.1_28705242_G_A_2_0	Ia	248.453	28450.1	28705242
NC_028450.1_28953368_G_A_2_0	Ia	249.041	28450.1	28953368
NC_028450.1_28953171_T_C_2_0	Ia	249.041	28450.1	28953171
NC_028450.1_28953132_G_A_2_0	Ia	249.041	28450.1	28953132
NC_028450.1_28953086_A_G_2_0	Ia	249.041	28450.1	28953086
NC_028450.1_28801709_C_T_2_0	Ia	249.041	28450.1	28801709
NC_028450.1_28801553_C_T_2_0	Ia	249.041	28450.1	28801553
NC_028450.1_28801474_A_G_2_0	Ia	249.041	28450.1	28801474
NC_028450.1_28784579_28784730_151_0_1	Ia	249.041	28450.1	28784579
NC_028450.1_28784360_28784511_151_0_1	Ia	249.041	28450.1	28784360
NC_028450.1_28776876_A_G_2_0	Ia	249.041	28450.1	28776876
NC_028450.1_28776665_T_C_2_0	Ia	249.041	28450.1	28776665
NC_028450.1_28713042_C_A_2_0	Ia	249.041	28450.1	28713042
NC_028450.1_28713015_G_T_2_0	Ia	249.041	28450.1	28713015
NC_028450.1_28646668_28646818_150_0_1	Ia	249.041	28450.1	28646668
NC_028450.1_28646430_28646581_151_0_1	Ia	249.041	28450.1	28646430
NC_028450.1_28643661_28643810_149_0_1	Ia	249.041	28450.1	28643661
NC_028450.1_28643351_28643500_149_0_1	Ia	249.041	28450.1	28643351
NC_028450.1_29156030_T_C_0_2	Ia	249.643	28450.1	29156030
NC_028450.1_29155912_T_A_0_2	Ia	249.643	28450.1	29155912
NC_028450.1_29118468_C_T_0_2	Ia	249.643	28450.1	29118468
NC_028450.1_29351104_A_T_2_0	Ia	250.238	28450.1	29351104
NC_028450.1_29257583_29257734_151_1_0	Ia	250.841	28450.1	29257583
NC_028450.1_29257309_29257460_151_1_0	Ia	250.841	28450.1	29257309
NC_028450.1_29038526_29038677_151_1_0	Ia	251.451	28450.1	29038526
NC_028450.1_29038358_29038507_149_1_0	Ia	251.451	28450.1	29038358
NC_028450.1_24591408_24591627_219_1_0	Ia	251.451	28450.1	24591408
NW_014576825.1_4497_4767_270_1_0	Ia	254.085	1.45768e+07	4497
NC_028454.1_23893207_23893383_176_1_0	Ia	256.034	28454.1	23893207
NC_028450.1_30087876_30088025_149_1_0	Ia	257.239	28450.1	30087876
NC_028450.1_30087578_30087728_150_1_0	Ia	257.239	28450.1	30087578
NC_028450.1_30157161_T_C_2_0	Ia	259.004	28450.1	30157161
NC_028450.1_30100988_T_A_2_0	Ia	259.004	28450.1	30100988
NC_028450.1_30100740_G_C_2_0	Ia	259.004	28450.1	30100740
NC_028450.1_29999525_C_T_0_2	Ia	259.004	28450.1	29999525
NC_028450.1_29954165_C_A_2_0	Ia	259.004	28450.1	29954165
NC_028450.1_29947781_C_T_2_0	Ia	259.004	28450.1	29947781
NC_028450.1_29947740_T_A_0_2	Ia	259.004	28450.1	29947740
NC_028450.1_30045718_30045868_150_0_1	Ia	259.6	28450.1	30045718
NC_028450.1_29916760_29916911_151_0_1	Ia	259.6	28450.1	29916760
NC_028450.1_29805152_T_A_0_2	Ia	260.195	28450.1	29805152
NC_028450.1_29691392_G_A_0_2	Ia	260.77	28450.1	29691392
NC_028450.1_29546160_T_C_2_0	Ia	260.77	28450.1	29546160
NC_028450.1_29546119_T_C_2_0	Ia	260.77	28450.1	29546119
NC_028450.1_29444267_A_C_0_2	Ia	260.77	28450.1	29444267
NC_028450.1_29436075_29436224_149_0_1	Ia	260.77	28450.1	29436075
NC_028450.1_29435760_29435911_151_0_1	Ia	260.77	28450.1	29435760
NC_028450.1_30270810_30270961_151_0_1	Ia	263.938	28450.1	30270810
NC_028450.1_30271289_30271440_151_0_1	Ia	264.527	28450.1	30271289
NC_028450.1_30244838_30244987_149_0_1	Ia	266.451	28450.1	30244838
NC_028450.1_30244601_30244752_151_0_1	Ia	266.451	28450.1	30244601
NC_028450.1_30338576_G_A_2_0	Ia	267.656	28450.1	30338576
NC_028450.1_30326625_A_C_2_0	Ia	267.656	28450.1	30326625
NC_028450.1_30296904_T_C_0_2	Ia	267.656	28450.1	30296904
NC_028450.1_30270565_T_G_2_0	Ia	267.656	28450.1	30270565
NC_028450.1_30241285_G_C_0_2	Ia	267.656	28450.1	30241285
NC_028450.1_30241272_G_A_2_0	Ia	267.656	28450.1	30241272
NC_028450.1_30241166_G_C_0_2	Ia	267.656	28450.1	30241166
NC_028450.1_30239694_T_A_0_2	Ia	267.656	28450.1	30239694
NC_028450.1_30239520_A_G_0_2	Ia	267.656	28450.1	30239520
NC_028450.1_30239448_G_A_0_2	Ia	267.656	28450.1	30239448
NC_028450.1_30496192_A_C_0_2	Ia	268.217	28450.1	30496192
NC_028450.1_30495981_G_A_2_0	Ia	268.217	28450.1	30495981
NC_028450.1_30475508_G_A_0_2	Ia	268.217	28450.1	30475508
NC_028450.1_30422232_G_T_2_0	Ia	268.217	28450.1	30422232
NC_028450.1_30413679_A_T_0_2	Ia	268.217	28450.1	30413679
NC_028450.1_30350145_30350413_268_1_0	Ia	270.72	28450.1	30350145
NC_028450.1_30348522_30348716_194_1_0	Ia	271.329	28450.1	30348522
NC_028450.1_30572783_G_A_0_2	Ia	274.994	28450.1	30572783
NC_028450.1_30654195_G_C_0_2	Ia	275.569	28450.1	30654195
NC_028450.1_30603995_G_A_0_2	Ia	275.569	28450.1	30603995
NC_028450.1_30603769_T_G_0_2	Ia	275.569	28450.1	30603769
NC_028450.1_30589384_A_C_2_0	Ia	275.569	28450.1	30589384
NC_028450.1_30578798_30578948_150_0_1	Ia	276.179	28450.1	30578798
NC_028450.1_30578613_30578763_150_0_1	Ia	276.179	28450.1	30578613
NC_028450.1_31691385_31691540_155_0_1	Ia	277.445	28450.1	31691385
NC_028450.1_31640268_31640432_164_0_1	Ia	277.445	28450.1	31640268
NC_028450.1_30877200_30877401_201_0_1	Ia	277.445	28450.1	30877200
NC_028450.1_31600828_31601123_295_0_1	Ia	278.07	28450.1	31600828
NC_028450.1_30970745_30970895_150_0_1	Ia	279.32	28450.1	30970745
NC_028450.1_30970415_30970566_151_0_1	Ia	279.32	28450.1	30970415
NC_028450.1_31702748_G_A_0_2	Ia	279.895	28450.1	31702748
NC_028450.1_31701370_C_T_2_0	Ia	279.895	28450.1	31701370
NC_028450.1_31701366_G_A_2_0	Ia	279.895	28450.1	31701366
NC_028450.1_31701290_G_A_2_0	Ia	279.895	28450.1	31701290
NC_028450.1_31600599_A_T_0_2	Ia	279.895	28450.1	31600599
NC_028450.1_31600558_G_A_2_0	Ia	279.895	28450.1	31600558
NC_028450.1_31575051_C_T_2_0	Ia	279.895	28450.1	31575051
NC_028450.1_31575038_C_T_2_0	Ia	279.895	28450.1	31575038
NC_028450.1_31537246_A_G_2_0	Ia	279.895	28450.1	31537246
NC_028450.1_31537217_A_G_2_0	Ia	279.895	28450.1	31537217
NC_028450.1_31537111_A_C_0_2	Ia	279.895	28450.1	31537111
NC_028450.1_31487967_A_G_0_2	Ia	279.895	28450.1	31487967
NC_028450.1_31487966_A_G_0_2	Ia	279.895	28450.1	31487966
NC_028450.1_31487790_A_G_2_0	Ia	279.895	28450.1	31487790
NC_028450.1_31487786_T_A_0_2	Ia	279.895	28450.1	31487786
NC_028450.1_31455817_G_A_2_0	Ia	279.895	28450.1	31455817
NC_028450.1_31404440_A_T_0_2	Ia	279.895	28450.1	31404440
NC_028450.1_31387815_A_T_0_2	Ia	279.895	28450.1	31387815
NC_028450.1_31384655_C_T_2_0	Ia	279.895	28450.1	31384655
NC_028450.1_30849378_30849526_148_1_0	Ia	279.895	28450.1	30849378
NC_028455.1_12571607_12571758_151_1_0	Ia	280.498	28455.1	12571607
NC_028450.1_31352080_31352231_151_1_0	Ia	280.498	28450.1	31352080
NC_028450.1_31496126_31496276_150_1_0	Ia	281.732	28450.1	31496126
NC_028450.1_31495882_31496032_150_1_0	Ia	281.732	28450.1	31495882
NC_028450.1_31609420_31609569_149_1_0	Ia	282.342	28450.1	31609420
NC_028450.1_31609154_31609305_151_1_0	Ia	282.342	28450.1	31609154
NC_028450.1_31898372_a_b_0_2	Ia	285.552	28450.1	31898372
NC_028450.1_31860016_T_C_2_0	Ia	287.963	28450.1	31860016
NC_028450.1_31859886_G_A_2_0	Ia	287.963	28450.1	31859886
NC_028450.1_31840570_A_G_2_0	Ia	287.963	28450.1	31840570
NC_028450.1_31840545_G_A_2_0	Ia	287.963	28450.1	31840545
NC_028450.1_31802753_C_T_0_2	Ia	287.963	28450.1	31802753
NC_028450.1_31720539_31720688_149_0_1	Ia	287.963	28450.1	31720539
NC_028450.1_31959775_A_C_2_0	Ia	288.538	28450.1	31959775
NC_028450.1_32005385_T_C_2_0	Ia	289.715	28450.1	32005385
NC_028450.1_32005027_T_C_2_0	Ia	289.715	28450.1	32005027
NC_028450.1_31990657_G_T_2_0	Ia	289.715	28450.1	31990657
NC_028450.1_31990556_G_A_2_0	Ia	289.715	28450.1	31990556
NC_028450.1_31990476_A_G_2_0	Ia	289.715	28450.1	31990476
NC_028450.1_31990356_C_T_2_0	Ia	289.715	28450.1	31990356
NC_028450.1_31987761_A_C_2_0	Ia	289.715	28450.1	31987761
NC_028453.1_22407341_22407490_149_1_0	Ia	291.48	28453.1	22407341
NC_028450.1_32222523_T_C_2_0	Ia	293.225	28450.1	32222523
NC_028450.1_32222238_T_A_2_0	Ia	293.225	28450.1	32222238
NC_028450.1_32183337_A_G_2_0	Ia	293.225	28450.1	32183337
NC_028450.1_32183334_C_A_2_0	Ia	293.225	28450.1	32183334
NC_028450.1_32183224_G_A_2_0	Ia	293.225	28450.1	32183224
NC_028450.1_32061824_T_C_2_0	Ia	293.225	28450.1	32061824
NC_028450.1_32061807_C_T_2_0	Ia	293.225	28450.1	32061807
NC_028450.1_32061556_C_T_2_0	Ia	293.225	28450.1	32061556
NC_028450.1_32061518_T_A_0_2	Ia	293.225	28450.1	32061518
NC_028450.1_32061460_C_A_0_2	Ia	293.225	28450.1	32061460
NC_028450.1_32053507_C_T_0_2	Ia	293.225	28450.1	32053507
NC_028450.1_32481838_C_T_2_0	Ia	294.99	28450.1	32481838
NC_028450.1_32481821_C_T_0_2	Ia	294.99	28450.1	32481821
NC_028450.1_32462432_G_T_2_0	Ia	294.99	28450.1	32462432
NC_028450.1_32334979_A_G_2_0	Ia	294.99	28450.1	32334979
NC_028450.1_32317185_G_A_2_0	Ia	294.99	28450.1	32317185
NC_028450.1_32316890_G_T_2_0	Ia	294.99	28450.1	32316890
NC_028450.1_32316869_A_G_2_0	Ia	294.99	28450.1	32316869
NC_028450.1_32316867_C_G_2_0	Ia	294.99	28450.1	32316867
NC_028450.1_32404431_32404582_151_0_1	Ia	296.167	28450.1	32404431
NC_028450.1_32404231_32404381_150_0_1	Ia	296.167	28450.1	32404231
NC_028450.1_32552240_C_A_0_2	Ia	297.954	28450.1	32552240
NC_028450.1_32512117_T_A_2_0	Ia	297.954	28450.1	32512117
NC_028450.1_33055995_33056145_150_0_1	Ia	299.806	28450.1	33055995
NC_028450.1_33056272_33056589_317_0_1	Ia	300.416	28450.1	33056272
NC_028450.1_33118280_a_b_0_2	Ia	304.425	28450.1	33118280
NC_028450.1_33028349_G_C_2_0	Ia	308.329	28450.1	33028349
NC_028450.1_33005753_C_T_2_0	Ia	308.329	28450.1	33005753
NC_028450.1_33005692_A_G_2_0	Ia	308.329	28450.1	33005692
NC_028450.1_33005471_G_T_2_0	Ia	308.329	28450.1	33005471
NC_028450.1_33005470_T_C_2_0	Ia	308.329	28450.1	33005470
NC_028450.1_33005402_G_A_2_0	Ia	308.329	28450.1	33005402
NC_028450.1_32916242_T_A_2_0	Ia	308.329	28450.1	32916242
NC_028450.1_32916151_A_G_2_0	Ia	308.329	28450.1	32916151
NC_028450.1_32911711_G_A_2_0	Ia	308.329	28450.1	32911711
NC_028450.1_32911636_T_C_2_0	Ia	308.329	28450.1	32911636
NC_028450.1_32860640_32860791_151_1_0	Ia	308.954	28450.1	32860640
NC_028450.1_33504621_33504870_249_1_0	Ia	314.693	28450.1	33504621
NC_028450.1_11038968_11039117_149_1_0	Ib	0	28450.1	11038968
NC_028450.1_11039331_11039479_148_1_0	Ib	0	28450.1	11039331
NC_028450.1_35527170_a_b_0_2	Ic	0	28450.1	35527170
NC_028450.1_35623431_35623581_150_0_1	Ic	4.332	28450.1	35623431
NC_028450.1_35623126_35623276_150_0_1	Ic	4.332	28450.1	35623126
NC_028450.1_36245990_a_b_0_2	Ic	7.347	28450.1	36245990
NC_028450.1_36242003_C_G_2_0	Ic	9.092	28450.1	36242003
NC_028450.1_36423152_A_G_2_0	Ic	9.654	28450.1	36423152
NC_028450.1_36423009_G_T_2_0	Ic	9.654	28450.1	36423009
NC_028450.1_36408180_T_G_2_0	Ic	9.654	28450.1	36408180
NC_028450.1_36396889_G_A_2_0	Ic	9.654	28450.1	36396889
NC_028450.1_36391782_C_A_2_0	Ic	9.654	28450.1	36391782
NC_028450.1_36391625_T_C_2_0	Ic	9.654	28450.1	36391625
NC_028450.1_36391605_T_C_2_0	Ic	9.654	28450.1	36391605
NC_028450.1_36391505_T_C_2_0	Ic	9.654	28450.1	36391505
NC_028450.1_36367765_T_G_2_0	Ic	9.654	28450.1	36367765
NC_028450.1_36278095_36278246_151_1_0	Ic	9.654	28450.1	36278095
NC_028450.1_36274043_G_A_2_0	Ic	9.654	28450.1	36274043
NC_028450.1_36273980_A_G_2_0	Ic	9.654	28450.1	36273980
NC_028450.1_36273959_C_A_2_0	Ic	9.654	28450.1	36273959
NC_028450.1_36277927_36278068_141_1_0	Ic	10.242	28450.1	36277927
NC_028450.1_36265147_36265316_169_1_0	Ic	11.525	28450.1	36265147
NC_028450.1_36743621_36743879_258_1_0	Ic	12.166	28450.1	36743621
NC_028457.1_19068513_19068664_151_1_0	Ic	14.065	28457.1	19068513
NC_028454.1_4935767_4936033_266_1_0	Ic	14.065	28454.1	4935767
NC_028450.1_35983253_35983403_150_1_0	Ic	14.065	28450.1	35983253
NC_028450.1_34978316_34978566_250_1_0	Ic	14.065	28450.1	34978316
NC_028450.1_15738515_15738664_149_1_0	Ic	16.632	28450.1	15738515
NC_028450.1_36224938_36225120_182_1_0	Ic	18.556	28450.1	36224938
NC_028450.1_36180263_G_A_2_0	Ic	18.556	28450.1	36180263
NC_028450.1_36180238_T_C_2_0	Ic	18.556	28450.1	36180238
NC_028450.1_36072220_T_G_2_0	Ic	18.556	28450.1	36072220
NC_028450.1_36071493_T_A_2_0	Ic	18.556	28450.1	36071493
NC_028450.1_35902149_35902297_148_1_0	Ic	18.556	28450.1	35902149
NC_028450.1_35810978_G_T_2_0	Ic	18.556	28450.1	35810978
NC_028450.1_35810976_G_T_2_0	Ic	18.556	28450.1	35810976
NC_028450.1_35806834_A_G_2_0	Ic	18.556	28450.1	35806834
NC_028450.1_35806811_G_A_2_0	Ic	18.556	28450.1	35806811
NC_028450.1_35806637_T_C_2_0	Ic	18.556	28450.1	35806637
NC_028450.1_35777577_G_A_2_0	Ic	18.556	28450.1	35777577
NC_028450.1_35777529_T_C_2_0	Ic	18.556	28450.1	35777529
NC_028450.1_35777504_G_T_2_0	Ic	18.556	28450.1	35777504
NC_028450.1_35658348_A_G_2_0	Ic	18.556	28450.1	35658348
NC_028450.1_35639101_A_C_2_0	Ic	18.556	28450.1	35639101
NC_028450.1_35542723_T_C_2_0	Ic	18.556	28450.1	35542723
NC_028450.1_35542702_T_G_2_0	Ic	18.556	28450.1	35542702
NC_028450.1_35494376_A_G_2_0	Ic	18.556	28450.1	35494376
NC_028450.1_35491559_G_A_2_0	Ic	18.556	28450.1	35491559
NC_028450.1_35473819_T_C_2_0	Ic	18.556	28450.1	35473819
NC_028450.1_35473746_C_T_2_0	Ic	18.556	28450.1	35473746
NC_028450.1_35413199_T_A_2_0	Ic	18.556	28450.1	35413199
NC_028450.1_35407661_T_A_2_0	Ic	18.556	28450.1	35407661
NC_028450.1_35407633_A_T_2_0	Ic	18.556	28450.1	35407633
NC_028450.1_35140060_C_T_2_0	Ic	18.556	28450.1	35140060
NC_028450.1_35135031_A_G_2_0	Ic	18.556	28450.1	35135031
NC_028450.1_34995551_G_T_2_0	Ic	18.556	28450.1	34995551
NC_028450.1_34995519_C_A_2_0	Ic	18.556	28450.1	34995519
NC_028450.1_34995214_C_A_2_0	Ic	18.556	28450.1	34995214
NC_028450.1_34989063_C_T_2_0	Ic	18.556	28450.1	34989063
NC_028450.1_34988814_G_A_2_0	Ic	18.556	28450.1	34988814
NC_028450.1_34988737_A_T_2_0	Ic	18.556	28450.1	34988737
NC_028450.1_34988229_A_T_2_0	Ic	18.556	28450.1	34988229
NC_028450.1_34981599_A_G_2_0	Ic	18.556	28450.1	34981599
NC_028450.1_34870645_C_T_0_2	Ic	20.386	28450.1	34870645
NC_028450.1_34870386_C_T_0_2	Ic	20.386	28450.1	34870386
NC_028450.1_34870321_G_C_0_2	Ic	20.386	28450.1	34870321
NC_028450.1_34852970_G_A_2_0	Ic	20.386	28450.1	34852970
NC_028450.1_34852950_C_T_2_0	Ic	20.386	28450.1	34852950
NC_028450.1_34852744_A_G_2_0	Ic	20.386	28450.1	34852744
NC_028450.1_34800027_T_C_0_2	Ic	20.386	28450.1	34800027
NC_028450.1_34761625_A_T_2_0	Ic	20.954	28450.1	34761625
NC_028450.1_34658172_C_T_2_0	Ic	20.954	28450.1	34658172
NC_028452.1_31420809_31420957_148_0_1	Ic	22.117	28452.1	31420809
NC_028452.1_31363167_31363317_150_0_1	Ic	22.117	28452.1	31363167
NC_028450.1_34977523_34977677_154_0_1	Ic	23.337	28450.1	34977523
NC_028450.1_35235646_35235796_150_0_1	Ic	24.603	28450.1	35235646
NC_028450.1_35235473_35235624_151_0_1	Ic	24.603	28450.1	35235473
NC_028450.1_36035089_36035277_188_0_1	Ic	25.261	28450.1	36035089
NC_028450.1_36031723_36031874_151_0_1	Ic	25.261	28450.1	36031723
NC_028450.1_36031554_36031705_151_0_1	Ic	25.261	28450.1	36031554
NC_028450.1_35585723_35586033_310_0_1	Ic	25.261	28450.1	35585723
NC_028450.1_36318932_36319083_151_0_1	Ic	25.919	28450.1	36318932
NC_028450.1_36318654_36318804_150_0_1	Ic	25.919	28450.1	36318654
NC_028450.1_36911054_T_G_0_2	Ic	27.771	28450.1	36911054
NC_028450.1_36910933_G_A_0_2	Ic	27.771	28450.1	36910933
NC_028450.1_36910878_A_G_0_2	Ic	27.771	28450.1	36910878
NC_028450.1_36908997_A_G_0_2	Ic	27.771	28450.1	36908997
NC_028450.1_36908683_G_A_0_2	Ic	27.771	28450.1	36908683
NC_028450.1_36900476_G_T_0_2	Ic	27.771	28450.1	36900476
NC_028450.1_37279470_a_b_0_2	Ic	28.934	28450.1	37279470
NC_028450.1_37255124_T_C_2_0	Ic	29.509	28450.1	37255124
NC_028450.1_37255117_C_G_0_2	Ic	29.509	28450.1	37255117
NC_028450.1_37255057_A_G_2_0	Ic	29.509	28450.1	37255057
NC_028450.1_37317464_A_C_2_0	Ic	30.097	28450.1	37317464
NC_028450.1_37304369_G_A_0_2	Ic	30.097	28450.1	37304369
NC_028450.1_37304194_A_G_2_0	Ic	30.097	28450.1	37304194
NC_028450.1_37292884_37293034_150_1_0	Ic	30.097	28450.1	37292884
NC_028450.1_37292582_37292730_148_1_0	Ic	30.097	28450.1	37292582
NC_028450.1_37380374_A_T_2_0	Ic	30.707	28450.1	37380374
NC_028450.1_37334915_37335066_151_1_0	Ic	30.707	28450.1	37334915
NC_028450.1_37486317_T_G_0_2	Ic	31.325	28450.1	37486317
NC_028450.1_37459496_37459646_150_1_0	Ic	31.325	28450.1	37459496
NC_028450.1_37459202_G_A_2_0	Ic	31.325	28450.1	37459202
NC_028450.1_37459192_G_A_0_2	Ic	31.325	28450.1	37459192
NC_028450.1_37667358_37667510_152_0_1	Ic	31.92	28450.1	37667358
NC_028450.1_38316624_T_C_0_2	Ic	32.488	28450.1	38316624
NC_028450.1_38289379_C_A_2_0	Ic	32.488	28450.1	38289379
NC_028450.1_38286611_G_T_2_0	Ic	32.488	28450.1	38286611
NC_028450.1_38276419_A_T_2_0	Ic	32.488	28450.1	38276419
NC_028450.1_37766066_C_T_0_2	Ic	32.488	28450.1	37766066
NC_028450.1_37756030_G_C_0_2	Ic	32.488	28450.1	37756030
NC_028450.1_37755760_C_G_0_2	Ic	32.488	28450.1	37755760
NC_028450.1_37755701_T_C_0_2	Ic	32.488	28450.1	37755701
NC_028450.1_37663423_A_C_0_2	Ic	32.488	28450.1	37663423
NC_028450.1_37663422_G_A_0_2	Ic	32.488	28450.1	37663422
NC_028450.1_37606887_37607037_150_1_0	Ic	32.488	28450.1	37606887
NC_028450.1_37606720_37606871_151_1_0	Ic	32.488	28450.1	37606720
NC_028450.1_37553257_T_C_2_0	Ic	32.488	28450.1	37553257
NC_028450.1_37549173_C_A_0_2	Ic	32.488	28450.1	37549173
NC_028450.1_38281202_38281352_150_1_0	Ic	35.657	28450.1	38281202
NC_028450.1_39297030_39297204_174_1_0	Ic	45.335	28450.1	39297030
NC_028450.1_39732726_a_b_0_2	Ic	55.182	28450.1	39732726
NC_028450.1_40000058_G_T_2_0	Ic	58.987	28450.1	40000058
NC_028450.1_40000018_T_C_2_0	Ic	58.987	28450.1	40000018
NC_028450.1_40152260_C_G_0_2	Ic	62.792	28450.1	40152260
NC_028450.1_40348289_40348532_243_1_0	Ic	67.41	28450.1	40348289
NC_028450.1_40703070_A_C_2_0	Ic	72.091	28450.1	40703070
NC_028450.1_40632244_C_A_2_0	Ic	72.091	28450.1	40632244
NC_028450.1_40632216_C_A_2_0	Ic	72.091	28450.1	40632216
NC_028450.1_40603714_40603865_151_0_1	Ic	72.091	28450.1	40603714
NC_028450.1_40603469_40603620_151_0_1	Ic	72.091	28450.1	40603469
NC_028450.1_40597713_C_T_2_0	Ic	72.091	28450.1	40597713
NC_028450.1_40587213_C_T_2_0	Ic	72.091	28450.1	40587213
NC_028450.1_40769995_G_A_2_0	Ic	73.281	28450.1	40769995
NC_028450.1_40769994_T_A_2_0	Ic	73.281	28450.1	40769994
NC_028450.1_40769667_C_A_2_0	Ic	73.281	28450.1	40769667
NC_028450.1_40769596_G_A_2_0	Ic	73.281	28450.1	40769596
NC_028450.1_40841474_G_A_2_0	Ic	74.472	28450.1	40841474
NC_028450.1_40841421_C_T_2_0	Ic	74.472	28450.1	40841421
NC_028450.1_40841378_G_A_2_0	Ic	74.472	28450.1	40841378
NW_014576735.1_90783_91016_233_1_0	IIa	0	1.45767e+07	90783
NC_028451.1_143104_C_T_2_0	IIa	7.089	28451.1	143104
NC_028451.1_144926_G_C_2_0	IIa	7.089	28451.1	144926
NC_028451.1_144936_T_A_2_0	IIa	7.089	28451.1	144936
NC_028451.1_219533_219681_148_1_0	IIa	9.561	28451.1	219533
NC_028451.1_759751_759901_150_0_1	IIa	13.465	28451.1	759751
NC_028451.1_760051_760202_151_0_1	IIa	13.465	28451.1	760051
NC_028451.1_585785_585936_151_0_1	IIa	15.295	28451.1	585785
NC_028451.1_593333_593488_155_0_1	IIa	16.485	28451.1	593333
NC_028451.1_3952516_3952666_150_0_1	IIa	17.676	28451.1	3952516
NC_028451.1_369740_C_T_0_2	IIa	19.506	28451.1	369740
NC_028451.1_375488_A_C_0_2	IIa	19.506	28451.1	375488
NC_028451.1_375562_375906_344_1_0	IIa	19.506	28451.1	375562
NC_028451.1_381567_381730_163_1_0	IIa	19.506	28451.1	381567
NC_028451.1_462142_G_A_0_2	IIa	19.506	28451.1	462142
NC_028451.1_540503_540654_151_0_1	IIa	19.506	28451.1	540503
NC_028451.1_540784_540935_151_0_1	IIa	19.506	28451.1	540784
NC_028451.1_603697_A_T_2_0	IIa	19.506	28451.1	603697
NC_028451.1_627565_627715_150_1_0	IIa	19.506	28451.1	627565
NC_028451.1_627814_627965_151_1_0	IIa	19.506	28451.1	627814
NC_028451.1_696942_697092_150_0_1	IIa	19.506	28451.1	696942
NC_028451.1_747746_A_C_0_2	IIa	19.506	28451.1	747746
NC_028451.1_747799_A_G_0_2	IIa	19.506	28451.1	747799
NC_028451.1_850332_T_C_2_0	IIa	19.506	28451.1	850332
NC_028451.1_850371_G_C_2_0	IIa	19.506	28451.1	850371
NC_028451.1_376116_376261_145_1_0	IIa	20.094	28451.1	376116
NC_028451.1_486371_486520_149_1_0	IIa	20.669	28451.1	486371
NC_028451.1_486685_486835_150_1_0	IIa	20.669	28451.1	486685
NC_028451.1_1104170_1104342_172_1_0	IIa	21.919	28451.1	1104170
NC_028451.1_1106058_C_T_2_0	IIa	22.529	28451.1	1106058
NC_028451.1_1126007_G_T_2_0	IIa	23.679	28451.1	1126007
NC_028451.1_1126065_G_A_2_0	IIa	23.679	28451.1	1126065
NC_028451.1_1750560_1750737_177_1_0	IIa	24.855	28451.1	1750560
NC_028451.1_1545667_1545861_194_1_0	IIa	26.046	28451.1	1545667
NC_028451.1_1244799_1244947_148_1_0	IIa	26.649	28451.1	1244799
NC_028451.1_1245061_1245212_151_1_0	IIa	26.649	28451.1	1245061
NC_028451.1_1344120_1344268_148_1_0	IIa	27.258	28451.1	1344120
NC_028451.1_1344486_1344635_149_1_0	IIa	27.258	28451.1	1344486
NC_028451.1_1217581_A_C_2_0	IIa	27.84	28451.1	1217581
NC_028451.1_1514035_G_A_2_0	IIa	27.84	28451.1	1514035
NC_028451.1_1598771_G_A_2_0	IIa	27.84	28451.1	1598771
NC_028451.1_1394821_1394972_151_0_1	IIa	28.457	28451.1	1394821
NC_028451.1_1415939_1416090_151_0_1	IIa	28.457	28451.1	1415939
NC_028451.1_1416112_1416259_147_0_1	IIa	28.457	28451.1	1416112
NC_028451.1_1574034_1574184_150_0_1	IIa	28.457	28451.1	1574034
NC_028451.1_1574229_1574382_153_0_1	IIa	28.457	28451.1	1574229
NC_028451.1_1696553_1696858_305_0_1	IIa	28.457	28451.1	1696553
NC_028451.1_1599937_1600128_191_0_1	IIa	29.115	28451.1	1599937
NC_028451.1_2209099_2209341_242_0_1	IIa	38.793	28451.1	2209099
NC_028451.1_2445442_2445566_124_0_1	IIa	40.013	28451.1	2445442
NC_028451.1_2304060_2304209_149_0_1	IIa	41.865	28451.1	2304060
NC_028451.1_2304332_2304482_150_0_1	IIa	41.865	28451.1	2304332
NC_028453.1_32235025_32235184_159_0_1	IIa	41.865	28453.1	32235025
NC_028451.1_2193090_2193249_159_0_1	IIa	42.447	28451.1	2193090
NC_028451.1_2108724_C_G_2_0	IIa	44.192	28451.1	2108724
NC_028451.1_2156298_G_A_0_2	IIa	45.341	28451.1	2156298
NC_028451.1_2173757_A_G_2_0	IIa	45.341	28451.1	2173757
NC_028451.1_2178500_T_G_2_0	IIa	45.341	28451.1	2178500
NC_028451.1_2178627_T_G_2_0	IIa	45.341	28451.1	2178627
NC_028451.1_2195423_A_C_2_0	IIa	45.341	28451.1	2195423
NC_028451.1_2196349_T_C_2_0	IIa	45.341	28451.1	2196349
NC_028451.1_2196363_G_A_2_0	IIa	45.341	28451.1	2196363
NC_028451.1_2196380_A_G_2_0	IIa	45.341	28451.1	2196380
NC_028451.1_2196639_C_T_2_0	IIa	45.341	28451.1	2196639
NC_028451.1_2196680_G_A_2_0	IIa	45.341	28451.1	2196680
NC_028451.1_2196703_C_T_2_0	IIa	45.341	28451.1	2196703
NC_028451.1_2196718_G_A_2_0	IIa	45.341	28451.1	2196718
NC_028451.1_2198544_A_C_2_0	IIa	45.341	28451.1	2198544
NC_028451.1_2198553_C_T_2_0	IIa	45.341	28451.1	2198553
NC_028451.1_2198657_G_T_2_0	IIa	45.341	28451.1	2198657
NC_028451.1_2198936_A_C_2_0	IIa	45.341	28451.1	2198936
NC_028451.1_2199018_G_T_2_0	IIa	45.341	28451.1	2199018
NC_028451.1_2244259_T_A_0_2	IIa	45.341	28451.1	2244259
NC_028451.1_2336716_A_G_2_0	IIa	45.341	28451.1	2336716
NC_028451.1_2336747_T_A_2_0	IIa	45.341	28451.1	2336747
NC_028451.1_2336863_T_C_2_0	IIa	45.341	28451.1	2336863
NC_028451.1_2336954_A_G_2_0	IIa	45.341	28451.1	2336954
NC_028451.1_8497114_8497273_159_0_1	IIa	45.341	28451.1	8497114
NC_028451.1_2443147_C_T_2_0	IIa	45.91	28451.1	2443147
NC_028451.1_2443243_C_T_2_0	IIa	45.91	28451.1	2443243
NC_028451.1_2462341_T_C_2_0	IIa	46.478	28451.1	2462341
NC_028451.1_2462362_C_T_2_0	IIa	46.478	28451.1	2462362
NC_028451.1_2462407_C_A_2_0	IIa	46.478	28451.1	2462407
NC_028451.1_2501980_G_A_2_0	IIa	47.04	28451.1	2501980
NC_028451.1_2502025_A_G_2_0	IIa	47.04	28451.1	2502025
NC_028451.1_2502096_C_T_2_0	IIa	47.04	28451.1	2502096
NC_028451.1_2510319_T_G_2_0	IIa	47.04	28451.1	2510319
NC_028451.1_2510361_C_T_2_0	IIa	47.04	28451.1	2510361
NC_028451.1_2510363_A_G_2_0	IIa	47.04	28451.1	2510363
NC_028451.1_2514987_G_A_2_0	IIa	47.608	28451.1	2514987
NC_028451.1_2536609_A_G_2_0	IIa	47.608	28451.1	2536609
NC_028451.1_2536741_C_A_2_0	IIa	47.608	28451.1	2536741
NC_028451.1_2536750_T_G_2_0	IIa	47.608	28451.1	2536750
NC_028451.1_2540516_C_A_2_0	IIa	47.608	28451.1	2540516
NC_028451.1_2564933_T_A_2_0	IIa	48.176	28451.1	2564933
NC_028451.1_2712575_C_T_2_0	IIa	52.403	28451.1	2712575
NC_028451.1_2712699_G_T_2_0	IIa	52.403	28451.1	2712699
NC_028451.1_2712816_C_T_2_0	IIa	52.403	28451.1	2712816
NC_028451.1_2712865_A_G_2_0	IIa	52.403	28451.1	2712865
NC_028451.1_2719003_G_A_2_0	IIa	52.403	28451.1	2719003
NC_028451.1_2866027_2866175_148_1_0	IIa	54.211	28451.1	2866027
NC_028451.1_2866402_2866550_148_1_0	IIa	54.211	28451.1	2866402
NC_028451.1_2854827_2854977_150_1_0	IIa	54.821	28451.1	2854827
NC_028451.1_2756723_2756874_151_1_0	IIa	56.056	28451.1	2756723
NC_028451.1_2756976_2757050_74_1_0	IIa	56.056	28451.1	2756976
NC_028451.1_2757178_2757310_132_1_0	IIa	56.056	28451.1	2757178
NC_028451.1_2757488_2757636_148_1_0	IIa	56.056	28451.1	2757488
NC_028451.1_2981112_2981263_151_1_0	IIa	57.338	28451.1	2981112
NC_028451.1_2981452_2981600_148_1_0	IIa	57.338	28451.1	2981452
NC_028451.1_3008816_G_T_0_2	IIa	58.558	28451.1	3008816
NC_028451.1_3009056_T_A_0_2	IIa	58.558	28451.1	3009056
NC_028451.1_3195348_3195503_155_0_1	IIa	65.003	28451.1	3195348
NC_028451.1_3359276_3359485_209_0_1	IIa	65.003	28451.1	3359276
NC_028451.1_3366967_G_A_0_2	IIa	65.003	28451.1	3366967
NC_028451.1_3366970_T_C_0_2	IIa	65.003	28451.1	3366970
NC_028451.1_3367123_A_T_0_2	IIa	65.003	28451.1	3367123
NC_028451.1_3415171_A_T_0_2	IIa	65.003	28451.1	3415171
NC_028456.1_1197192_1197415_223_0_1	IIa	65.003	28456.1	1197192
NC_028451.1_3432554_A_T_2_0	IIa	65.599	28451.1	3432554
NC_028451.1_3471188_T_C_0_2	IIa	65.599	28451.1	3471188
NC_028451.1_3471224_C_T_0_2	IIa	65.599	28451.1	3471224
NC_028451.1_3691229_A_G_0_2	IIa	65.599	28451.1	3691229
NC_028451.1_3712158_G_A_2_0	IIa	65.599	28451.1	3712158
NC_028451.1_3167127_3167256_129_1_0	IIa	66.208	28451.1	3167127
NC_028451.1_3167595_3167747_152_1_0	IIa	66.208	28451.1	3167595
NC_028451.1_3173082_3173234_152_1_0	IIa	66.208	28451.1	3173082
NC_028451.1_3312060_3312210_150_1_0	IIa	66.208	28451.1	3312060
NC_028451.1_3339847_A_G_0_2	IIa	66.208	28451.1	3339847
NC_028451.1_3339860_T_C_0_2	IIa	66.208	28451.1	3339860
NC_028451.1_3412273_3412424_151_1_0	IIa	66.208	28451.1	3412273
NC_028451.1_3412457_3412608_151_1_0	IIa	66.208	28451.1	3412457
NC_028451.1_3311751_3311900_149_1_0	IIa	66.818	28451.1	3311751
NC_028451.1_3172084_3172235_151_1_0	IIa	67.459	28451.1	3172084
NC_028451.1_3657024_3657174_150_1_0	IIa	68.1	28451.1	3657024
NC_028451.1_3657304_3657455_151_1_0	IIa	68.1	28451.1	3657304
NC_028451.1_3745715_3746023_308_1_0	IIa	70.667	28451.1	3745715
NC_028451.1_3786581_3786731_150_1_0	IIa	71.308	28451.1	3786581
NC_028451.1_3786917_3787067_150_1_0	IIa	71.308	28451.1	3786917
NC_028451.1_3804799_3805044_245_0_1	IIa	71.949	28451.1	3804799
NC_028451.1_3889242_3889338_96_0_1	IIa	72.574	28451.1	3889242
NC_028451.1_3968070_G_C_2_0	IIa	72.574	28451.1	3968070
NC_028451.1_3968074_A_G_2_0	IIa	72.574	28451.1	3968074
NC_028451.1_3968094_A_G_0_2	IIa	72.574	28451.1	3968094
NC_028451.1_3929692_3929980_288_0_1	IIa	73.184	28451.1	3929692
NC_028451.1_3859184_3859341_157_1_0	IIa	77.57	28451.1	3859184
NC_028451.1_3970926_3971077_151_1_0	IIa	78.172	28451.1	3970926
NC_028451.1_3971178_3971330_152_1_0	IIa	78.172	28451.1	3971178
NC_028451.1_4070679_4070828_149_1_0	IIa	78.79	28451.1	4070679
NC_028454.1_26889872_26889958_86_1_0	IIa	79.392	28454.1	26889872
NC_028451.1_4814648_4814796_148_1_0	IIa	81.316	28451.1	4814648
NC_028451.1_5165310_5165581_271_1_0	IIa	84.7	28451.1	5165310
NC_028451.1_4976701_4976971_270_1_0	IIa	87.868	28451.1	4976701
NC_028451.1_5043698_5043849_151_1_0	IIa	88.464	28451.1	5043698
NC_028451.1_4563203_4563352_149_1_0	IIa	89.714	28451.1	4563203
NC_028451.1_4171002_4171312_310_1_0	IIa	90.331	28451.1	4171002
NC_028451.1_4506185_4506569_384_1_0	IIa	90.331	28451.1	4506185
NC_028451.1_4170319_4170470_151_1_0	IIa	90.941	28451.1	4170319
NC_028451.1_4170564_4170715_151_1_0	IIa	90.941	28451.1	4170564
NC_028451.1_4220288_4220443_155_1_0	IIa	90.941	28451.1	4220288
NC_028451.1_4505904_4506055_151_1_0	IIa	90.941	28451.1	4505904
NC_028451.1_4129172_4129321_149_1_0	IIa	92.207	28451.1	4129172
NC_028451.1_4129513_4129794_281_1_0	IIa	92.207	28451.1	4129513
NC_028451.1_4129981_4130131_150_1_0	IIa	92.207	28451.1	4129981
NC_028451.1_4135131_G_A_0_2	IIa	92.207	28451.1	4135131
NC_028451.1_4135170_C_T_2_0	IIa	92.207	28451.1	4135170
NC_028451.1_4135395_G_A_0_2	IIa	92.207	28451.1	4135395
NC_028451.1_4143135_G_A_0_2	IIa	92.207	28451.1	4143135
NC_028451.1_4143281_A_G_0_2	IIa	92.207	28451.1	4143281
NC_028451.1_4143333_C_T_2_0	IIa	92.207	28451.1	4143333
NC_028451.1_4143442_T_A_2_0	IIa	92.207	28451.1	4143442
NC_028451.1_4160197_4160458_261_0_1	IIa	92.207	28451.1	4160197
NC_028451.1_4166826_T_A_2_0	IIa	92.207	28451.1	4166826
NC_028451.1_4166855_A_G_0_2	IIa	92.207	28451.1	4166855
NC_028451.1_4194623_4194773_150_0_1	IIa	92.207	28451.1	4194623
NC_028451.1_4195844_4196103_259_0_1	IIa	92.207	28451.1	4195844
NC_028451.1_4283847_G_A_0_2	IIa	92.207	28451.1	4283847
NC_028451.1_4284124_G_A_2_0	IIa	92.207	28451.1	4284124
NC_028451.1_4181257_4181407_150_0_1	IIa	92.824	28451.1	4181257
NC_028451.1_4412669_T_C_0_2	IIa	92.824	28451.1	4412669
NC_028451.1_4423694_4423987_293_0_1	IIa	92.824	28451.1	4423694
NC_028451.1_4125465_4125616_151_0_1	IIa	93.427	28451.1	4125465
NC_028451.1_4125770_4125921_151_0_1	IIa	93.427	28451.1	4125770
NC_028451.1_4725236_G_A_0_2	IIa	94.015	28451.1	4725236
NC_028451.1_4725366_T_C_2_0	IIa	94.015	28451.1	4725366
NC_028451.1_4760057_G_A_2_0	IIa	94.015	28451.1	4760057
NC_028451.1_4779699_4779849_150_0_1	IIa	94.015	28451.1	4779699
NC_028451.1_4779942_4780075_133_0_1	IIa	94.015	28451.1	4779942
NC_028451.1_4785869_G_C_0_2	IIa	94.015	28451.1	4785869
NC_028451.1_4811886_A_G_2_0	IIa	94.015	28451.1	4811886
NC_028451.1_4845388_G_C_2_0	IIa	94.015	28451.1	4845388
NC_028451.1_4845435_C_T_2_0	IIa	94.015	28451.1	4845435
NC_028451.1_4920555_C_A_2_0	IIa	94.583	28451.1	4920555
NC_028451.1_4989562_T_C_0_2	IIa	94.583	28451.1	4989562
NC_028451.1_4989613_T_A_0_2	IIa	94.583	28451.1	4989613
NC_028451.1_5007702_T_C_0_2	IIa	94.583	28451.1	5007702
NC_028451.1_5017771_C_G_0_2	IIa	94.583	28451.1	5017771
NC_028451.1_5017801_C_T_0_2	IIa	94.583	28451.1	5017801
NC_028451.1_5017969_T_C_2_0	IIa	94.583	28451.1	5017969
NC_028451.1_5028955_G_A_2_0	IIa	94.583	28451.1	5028955
NC_028451.1_5028972_G_A_2_0	IIa	94.583	28451.1	5028972
NC_028451.1_5029067_T_C_2_0	IIa	94.583	28451.1	5029067
NC_028451.1_5094177_a_b_0_2	IIa	98.862	28451.1	5094177
NC_028451.1_5101076_C_G_2_0	IIa	102.573	28451.1	5101076
NC_028451.1_5101112_G_A_2_0	IIa	102.573	28451.1	5101112
NC_028451.1_5101118_A_G_2_0	IIa	102.573	28451.1	5101118
NC_028451.1_5144214_C_A_2_0	IIa	103.736	28451.1	5144214
NC_028451.1_5261230_5261380_150_0_1	IIa	104.324	28451.1	5261230
NC_028451.1_5261488_5261638_150_0_1	IIa	104.324	28451.1	5261488
NC_028451.1_5269161_A_G_2_0	IIa	104.324	28451.1	5269161
NC_028451.1_5269198_G_A_2_0	IIa	104.324	28451.1	5269198
NC_028451.1_5269213_G_A_2_0	IIa	104.324	28451.1	5269213
NC_028451.1_5269472_C_T_2_0	IIa	104.324	28451.1	5269472
NC_028451.1_5290542_G_C_0_2	IIa	104.324	28451.1	5290542
NC_028451.1_5432473_5432620_147_1_0	IIa	105.59	28451.1	5432473
NC_028451.1_5425583_T_C_0_2	IIa	106.185	28451.1	5425583
NC_028451.1_5425654_A_G_0_2	IIa	106.185	28451.1	5425654
NC_028451.1_5431350_C_T_0_2	IIa	106.185	28451.1	5431350
NC_028451.1_5431369_A_G_0_2	IIa	106.185	28451.1	5431369
NC_028451.1_5431417_G_A_2_0	IIa	106.185	28451.1	5431417
NC_028451.1_5264638_5264919_281_0_1	IIa	106.78	28451.1	5264638
NC_028451.1_5696193_A_C_0_2	IIa	108.68	28451.1	5696193
NC_028451.1_5696215_A_C_0_2	IIa	108.68	28451.1	5696215
NC_028451.1_5696321_G_T_0_2	IIa	108.68	28451.1	5696321
NC_028451.1_5696386_T_G_0_2	IIa	108.68	28451.1	5696386
NC_028451.1_5696871_G_A_0_2	IIa	108.68	28451.1	5696871
NC_028451.1_5696915_A_T_0_2	IIa	108.68	28451.1	5696915
NC_028451.1_5696991_5697371_380_0_1	IIa	108.68	28451.1	5696991
NC_028451.1_5790322_C_A_2_0	IIa	108.68	28451.1	5790322
NC_028451.1_6573032_a_b_0_2	IIa	112.534	28451.1	6573032
NC_028451.1_6359353_6359500_147_0_1	IIa	116.244	28451.1	6359353
NC_028451.1_6359691_6359839_148_0_1	IIa	116.244	28451.1	6359691
NC_028451.1_6421452_6421600_148_0_1	IIa	117.435	28451.1	6421452
NC_028451.1_6421774_6421920_146_0_1	IIa	117.435	28451.1	6421774
NC_028451.1_6412785_6412936_151_0_1	IIa	118.016	28451.1	6412785
NC_028451.1_6413019_6413169_150_0_1	IIa	118.016	28451.1	6413019
NC_028451.1_6435638_A_G_2_0	IIa	118.016	28451.1	6435638
NC_028451.1_6460934_A_C_2_0	IIa	118.016	28451.1	6460934
NC_028451.1_6487372_T_C_2_0	IIa	118.016	28451.1	6487372
NC_028451.1_6487395_A_G_2_0	IIa	118.016	28451.1	6487395
NC_028451.1_6487411_C_T_2_0	IIa	118.016	28451.1	6487411
NC_028451.1_6487442_A_T_2_0	IIa	118.016	28451.1	6487442
NC_028451.1_6497766_T_C_2_0	IIa	118.016	28451.1	6497766
NC_028451.1_6497818_T_G_2_0	IIa	118.016	28451.1	6497818
NC_028451.1_6498074_C_T_2_0	IIa	118.016	28451.1	6498074
NC_028451.1_6364947_T_C_2_0	IIa	118.605	28451.1	6364947
NC_028451.1_6365002_C_A_2_0	IIa	118.605	28451.1	6365002
NC_028451.1_6365038_G_T_2_0	IIa	118.605	28451.1	6365038
NC_028451.1_6390583_A_G_2_0	IIa	118.605	28451.1	6390583
NC_028451.1_6390645_G_A_2_0	IIa	118.605	28451.1	6390645
NC_028451.1_6390656_C_T_2_0	IIa	118.605	28451.1	6390656
NC_028451.1_6390814_C_T_2_0	IIa	118.605	28451.1	6390814
NC_028451.1_6487505_G_A_2_0	IIa	119.179	28451.1	6487505
NC_028451.1_6539112_G_A_2_0	IIa	120.329	28451.1	6539112
NC_028451.1_6539115_G_A_2_0	IIa	120.329	28451.1	6539115
NC_028451.1_6539152_A_G_2_0	IIa	120.329	28451.1	6539152
NC_028451.1_6539392_C_T_2_0	IIa	120.329	28451.1	6539392
NC_028451.1_6544612_G_T_2_0	IIa	120.329	28451.1	6544612
NC_028451.1_6544717_G_A_2_0	IIa	120.329	28451.1	6544717
NC_028451.1_6834574_6834809_235_0_1	IIa	120.954	28451.1	6834574
NC_028453.1_9363260_9363410_150_0_1	IIa	120.954	28453.1	9363260
NC_028455.1_13633685_13633835_150_0_1	IIa	120.954	28455.1	13633685
NC_028456.1_2975347_2975497_150_0_1	IIa	120.954	28456.1	2975347
NC_028456.1_2987647_2987797_150_0_1	IIa	120.954	28456.1	2987647
NC_028457.1_32518131_32518281_150_0_1	IIa	120.954	28457.1	32518131
NW_014576768.1_1016_1166_150_0_1	IIa	120.954	1.45768e+07	1016
NW_014576768.1_13369_13519_150_0_1	IIa	120.954	1.45768e+07	13369
NW_014576747.1_33436_33612_176_0_1	IIa	122.253	1.45767e+07	33436
NW_014576747.1_27881_28190_309_0_1	IIa	122.87	1.45767e+07	27881
NC_028451.1_6232212_G_A_2_0	IIa	123.466	28451.1	6232212
NC_028451.1_6232227_A_G_2_0	IIa	123.466	28451.1	6232227
NC_028451.1_6232250_T_C_2_0	IIa	123.466	28451.1	6232250
NC_028451.1_6238325_G_T_2_0	IIa	123.466	28451.1	6238325
NC_028451.1_6238352_T_G_2_0	IIa	123.466	28451.1	6238352
NC_028451.1_6238535_C_T_2_0	IIa	123.466	28451.1	6238535
NC_028451.1_6238553_T_G_2_0	IIa	123.466	28451.1	6238553
NC_028451.1_6215140_6215291_151_1_0	IIa	125.252	28451.1	6215140
NC_028451.1_6215453_6215604_151_1_0	IIa	125.252	28451.1	6215453
NC_028451.1_6729586_6729737_151_1_0	IIa	127.852	28451.1	6729586
NC_028451.1_6546777_6546969_192_1_0	IIa	129.186	28451.1	6546777
NC_028451.1_6871435_6871583_148_1_0	IIa	129.819	28451.1	6871435
NC_028451.1_6934412_G_T_2_0	IIa	131.053	28451.1	6934412
NC_028451.1_6943336_C_T_2_0	IIa	131.053	28451.1	6943336
NC_028457.1_32505819_32505969_150_0_1	IIa	131.053	28457.1	32505819
NC_028451.1_7045046_A_G_2_0	IIa	132.819	28451.1	7045046
NC_028451.1_7217070_C_T_2_0	IIa	133.387	28451.1	7217070
NC_028451.1_7217217_G_A_2_0	IIa	133.387	28451.1	7217217
NC_028451.1_7217220_G_A_2_0	IIa	133.387	28451.1	7217220
NC_028451.1_7217229_C_A_2_0	IIa	133.387	28451.1	7217229
NC_028451.1_7212168_a_b_0_2	IIa	135.195	28451.1	7212168
NC_028451.1_7228286_T_A_2_0	IIa	137.636	28451.1	7228286
NC_028451.1_7257562_C_T_2_0	IIa	137.636	28451.1	7257562
NC_028451.1_7289378_7289730_352_0_1	IIa	140.107	28451.1	7289378
NC_028451.1_7289156_7289307_151_0_1	IIa	140.702	28451.1	7289156
NC_028451.1_7595629_7595778_149_1_0	IIa	143.954	28451.1	7595629
NC_028451.1_7595976_7596123_147_1_0	IIa	143.954	28451.1	7595976
NC_028451.1_7594557_7594708_151_1_0	IIa	146.553	28451.1	7594557
NC_028451.1_7594795_7594946_151_1_0	IIa	146.553	28451.1	7594795
NC_028451.1_7449999_T_C_2_0	IIa	148.453	28451.1	7449999
NC_028451.1_7450005_A_G_2_0	IIa	148.453	28451.1	7450005
NC_028451.1_7450284_G_A_2_0	IIa	148.453	28451.1	7450284
NC_028451.1_7518812_T_C_0_2	IIa	148.453	28451.1	7518812
NC_028451.1_7570405_A_T_0_2	IIa	148.453	28451.1	7570405
NC_028451.1_7588495_7588644_149_1_0	IIa	148.453	28451.1	7588495
NC_028451.1_7588842_7588989_147_1_0	IIa	148.453	28451.1	7588842
NC_028451.1_7375517_7375785_268_0_1	IIa	149.063	28451.1	7375517
NC_028458.1_44766015_44766209_194_0_1	IIa	152.917	28458.1	44766015
NC_028458.1_44766221_44766275_54_0_1	IIa	152.917	28458.1	44766221
NC_028451.1_9613783_9613946_163_0_1	IIa	154.122	28451.1	9613783
NC_028457.1_36899061_36899211_150_0_1	IIa	154.122	28457.1	36899061
NC_028457.1_36899257_36899408_151_0_1	IIa	154.122	28457.1	36899257
NC_028451.1_9090574_9090724_150_0_1	IIa	154.703	28451.1	9090574
NC_028451.1_9090806_9090957_151_0_1	IIa	154.703	28451.1	9090806
NC_028451.1_9317157_9317243_86_0_1	IIa	154.703	28451.1	9317157
NC_028451.1_9317446_9317749_303_0_1	IIa	154.703	28451.1	9317446
NC_028458.1_40277844_40277945_101_0_1	IIa	154.703	28458.1	40277844
NC_028458.1_43512725_43512874_149_0_1	IIa	154.703	28458.1	43512725
NC_028451.1_8963518_8963652_134_0_1	IIa	156.469	28451.1	8963518
NC_028451.1_8800486_A_G_0_2	IIa	158.277	28451.1	8800486
NC_028451.1_8812235_G_A_0_2	IIa	158.277	28451.1	8812235
NC_028451.1_8816344_C_T_0_2	IIa	158.277	28451.1	8816344
NC_028451.1_8816478_G_A_0_2	IIa	158.277	28451.1	8816478
NC_028451.1_8928007_T_C_0_2	IIa	158.277	28451.1	8928007
NC_028451.1_8928014_T_G_0_2	IIa	158.277	28451.1	8928014
NC_028451.1_9073156_9073306_150_0_1	IIa	158.277	28451.1	9073156
NC_028451.1_9073329_9073479_150_0_1	IIa	158.277	28451.1	9073329
NC_028451.1_9075362_9075511_149_0_1	IIa	158.277	28451.1	9075362
NC_028451.1_9075645_9075795_150_0_1	IIa	158.277	28451.1	9075645
NC_028451.1_9125722_C_T_0_2	IIa	158.277	28451.1	9125722
NC_028451.1_9137152_A_G_0_2	IIa	158.277	28451.1	9137152
NC_028451.1_9194166_9194316_150_1_0	IIa	158.277	28451.1	9194166
NC_028451.1_9194435_9194586_151_1_0	IIa	158.277	28451.1	9194435
NC_028451.1_9247472_G_T_0_2	IIa	158.277	28451.1	9247472
NC_028451.1_9247647_T_C_0_2	IIa	158.277	28451.1	9247647
NC_028451.1_9301295_T_A_0_2	IIa	158.277	28451.1	9301295
NC_028451.1_9301426_T_A_0_2	IIa	158.277	28451.1	9301426
NC_028451.1_9310523_A_G_0_2	IIa	158.277	28451.1	9310523
NC_028451.1_9310551_T_C_0_2	IIa	158.277	28451.1	9310551
NC_028451.1_9447709_C_T_0_2	IIa	158.277	28451.1	9447709
NC_028451.1_9447768_G_A_0_2	IIa	158.277	28451.1	9447768
NC_028451.1_9499161_G_C_0_2	IIa	158.277	28451.1	9499161
NC_028451.1_9499185_C_T_0_2	IIa	158.277	28451.1	9499185
NC_028451.1_9518684_T_C_0_2	IIa	158.277	28451.1	9518684
NC_028451.1_8877901_8878067_166_1_0	IIa	158.872	28451.1	8877901
NC_028451.1_8882463_8882630_167_1_0	IIa	158.872	28451.1	8882463
NC_028458.1_44487914_44488065_151_1_0	IIa	158.872	28458.1	44487914
NC_028458.1_44488086_44488237_151_1_0	IIa	158.872	28458.1	44488086
NC_028451.1_9193701_9193856_155_1_0	IIa	160.049	28451.1	9193701
NC_028451.1_9178427_9178668_241_1_0	IIa	161.835	28451.1	9178427
NC_028451.1_9633366_9633658_292_1_0	IIa	163.688	28451.1	9633366
NC_028451.1_9112938_9113005_67_1_NA	IIa	164.987	28451.1	9112938
NC_028451.1_9205477_9205656_179_1_0	IIa	164.987	28451.1	9205477
NC_028458.1_44481727_44481896_169_1_0	IIa	164.987	28458.1	44481727
NC_028451.1_8882248_8882431_183_1_0	IIa	166.338	28451.1	8882248
NC_028458.1_44908765_44908970_205_1_0	IIa	167.604	28458.1	44908765
NC_028451.1_9105614_9105868_254_1_0	IIa	168.229	28451.1	9105614
NC_028451.1_9582522_9582668_146_1_0	IIa	168.229	28451.1	9582522
NC_028451.1_9623908_9624215_307_1_0	IIa	168.229	28451.1	9623908
NC_028451.1_9624280_9624430_150_1_0	IIa	168.229	28451.1	9624280
NC_028451.1_9654886_9655036_150_1_0	IIa	168.229	28451.1	9654886
NC_028451.1_9655188_9655338_150_1_0	IIa	168.229	28451.1	9655188
NC_028451.1_9781255_9781564_309_1_0	IIa	168.229	28451.1	9781255
NC_028458.1_44772202_44772323_121_1_0	IIa	168.229	28458.1	44772202
NC_028458.1_44820810_44821097_287_1_0	IIa	168.229	28458.1	44820810
NC_028451.1_9635772_9635921_149_1_0	IIa	168.879	28451.1	9635772
NC_028451.1_9636108_9636257_149_1_0	IIa	169.496	28451.1	9636108
NC_028451.1_8905367_8905519_152_1_0	IIa	170.114	28451.1	8905367
NC_028451.1_8060491_A_G_2_0	IIa	171.348	28451.1	8060491
NC_028458.1_44538842_44538991_149_1_0	IIa	172.553	28458.1	44538842
NC_028458.1_44539225_44539311_86_1_0	IIa	172.553	28458.1	44539225
NC_028458.1_44878816_44878964_148_1_0	IIa	173.178	28458.1	44878816
NC_028458.1_44879145_44879294_149_1_0	IIa	173.178	28458.1	44879145
NC_028458.1_44865509_44865657_148_1_0	IIa	174.383	28458.1	44865509
NC_028458.1_44865854_44866003_149_1_0	IIa	174.383	28458.1	44865854
NC_028451.1_9640812_C_G_0_2	IIa	174.965	28451.1	9640812
NC_028451.1_9640919_T_C_0_2	IIa	174.965	28451.1	9640919
NC_028451.1_9689636_G_A_0_2	IIa	174.965	28451.1	9689636
NC_028458.1_44686481_A_C_0_2	IIa	174.965	28458.1	44686481
NC_028458.1_44686571_A_T_0_2	IIa	174.965	28458.1	44686571
NC_028458.1_44686755_G_A_0_2	IIa	174.965	28458.1	44686755
NC_028458.1_44686816_T_C_0_2	IIa	174.965	28458.1	44686816
NC_028458.1_44771758_T_A_0_2	IIa	174.965	28458.1	44771758
NC_028458.1_44771787_T_G_0_2	IIa	174.965	28458.1	44771787
NC_028458.1_44860442_44860590_148_1_0	IIa	174.965	28458.1	44860442
NC_028458.1_44860818_44860963_145_1_0	IIa	174.965	28458.1	44860818
NC_028458.1_44997792_C_T_0_2	IIa	174.965	28458.1	44997792
NC_028458.1_44997822_G_A_0_2	IIa	174.965	28458.1	44997822
NC_028451.1_10178461_G_A_0_2	IIa	176.128	28451.1	10178461
NC_028451.1_11773593_a_b_0_2	IIa	182.491	28451.1	11773593
NC_028451.1_11965925_G_T_2_0	IIa	186.202	28451.1	11965925
NC_028451.1_11976339_T_A_0_2	IIa	186.202	28451.1	11976339
NC_028451.1_11976366_C_T_2_0	IIa	186.202	28451.1	11976366
NC_028451.1_11976400_G_A_2_0	IIa	186.202	28451.1	11976400
NC_028451.1_11976404_C_T_2_0	IIa	186.202	28451.1	11976404
NC_028451.1_11632972_G_A_0_2	IIa	186.783	28451.1	11632972
NC_028451.1_11634706_11634856_150_0_1	IIa	186.783	28451.1	11634706
NC_028451.1_11635001_11635148_147_0_1	IIa	187.946	28451.1	11635001
NC_028451.1_12501654_12501947_293_0_1	IIa	188.534	28451.1	12501654
NC_028451.1_12515295_12515446_151_0_1	IIa	188.534	28451.1	12515295
NC_028451.1_12515574_12515725_151_0_1	IIa	188.534	28451.1	12515574
NC_028451.1_12524798_12524948_150_0_1	IIa	188.534	28451.1	12524798
NC_028451.1_12524964_12525114_150_0_1	IIa	188.534	28451.1	12524964
NC_028451.1_12564509_12564658_149_0_1	IIa	188.534	28451.1	12564509
NC_028451.1_12564859_12565007_148_0_1	IIa	188.534	28451.1	12564859
NC_028451.1_12575309_12575543_234_0_1	IIa	188.534	28451.1	12575309
NC_028451.1_12697652_12697866_214_0_1	IIa	188.534	28451.1	12697652
NC_028451.1_12736874_12737150_276_0_1	IIa	188.534	28451.1	12736874
NC_028451.1_12748670_12748820_150_0_1	IIa	188.534	28451.1	12748670
NC_028451.1_12834639_12834879_240_0_1	IIa	188.534	28451.1	12834639
NC_028451.1_12890647_12890947_300_0_1	IIa	188.534	28451.1	12890647
NC_028451.1_12969226_12969376_150_0_1	IIa	188.534	28451.1	12969226
NC_028451.1_12969549_12969986_437_0_1	IIa	188.534	28451.1	12969549
NC_028451.1_13052172_13052357_185_0_1	IIa	188.534	28451.1	13052172
NC_028451.1_13173502_13173743_241_0_1	IIa	188.534	28451.1	13173502
NC_028451.1_13242206_13242357_151_0_1	IIa	188.534	28451.1	13242206
NC_028451.1_13242493_13242644_151_0_1	IIa	188.534	28451.1	13242493
NC_028451.1_13318291_13318440_149_0_1	IIa	188.534	28451.1	13318291
NC_028451.1_13318563_13318714_151_0_1	IIa	188.534	28451.1	13318563
NC_028451.1_13394124_13394274_150_0_1	IIa	188.534	28451.1	13394124
NC_028451.1_13394327_13394478_151_0_1	IIa	188.534	28451.1	13394327
NC_028451.1_13522055_13522296_241_0_1	IIa	188.534	28451.1	13522055
NC_028451.1_13653227_13653378_151_0_1	IIa	188.534	28451.1	13653227
NC_028451.1_13653423_13653571_148_0_1	IIa	188.534	28451.1	13653423
NC_028451.1_13665638_13665802_164_0_1	IIa	188.534	28451.1	13665638
NC_028451.1_14105808_14105986_178_0_1	IIa	188.534	28451.1	14105808
NC_028451.1_14107357_14107609_252_0_1	IIa	188.534	28451.1	14107357
NC_028451.1_14511459_14511607_148_0_1	IIa	188.534	28451.1	14511459
NC_028451.1_14511745_14511896_151_0_1	IIa	188.534	28451.1	14511745
NC_028451.1_14713704_14713854_150_0_1	IIa	188.534	28451.1	14713704
NC_028451.1_14714002_14714153_151_0_1	IIa	188.534	28451.1	14714002
NC_028451.1_12897172_12897400_228_0_1	IIa	189.159	28451.1	12897172
NC_028451.1_12582820_12583045_225_0_1	IIa	189.784	28451.1	12582820
NC_028451.1_12923046_12923332_286_0_1	IIa	190.409	28451.1	12923046
NC_028451.1_13676720_13677004_284_0_1	IIa	190.409	28451.1	13676720
NC_028451.1_12421313_12421589_276_0_1	IIa	191.005	28451.1	12421313
NC_028451.1_12585506_12585656_150_0_1	IIa	191.005	28451.1	12585506
NC_028451.1_12585708_12585859_151_0_1	IIa	191.005	28451.1	12585708
NC_028451.1_12596859_12597084_225_0_1	IIa	191.005	28451.1	12596859
NC_028451.1_12791277_12791553_276_0_1	IIa	191.005	28451.1	12791277
NC_028451.1_12847235_12847386_151_0_1	IIa	191.005	28451.1	12847235
NC_028451.1_12847482_12847633_151_0_1	IIa	191.005	28451.1	12847482
NC_028451.1_12961288_12961439_151_0_1	IIa	191.005	28451.1	12961288
NC_028451.1_12961504_12961654_150_0_1	IIa	191.005	28451.1	12961504
NC_028451.1_13137797_13137947_150_0_1	IIa	191.005	28451.1	13137797
NC_028451.1_13138085_13138235_150_0_1	IIa	191.005	28451.1	13138085
NC_028451.1_13313825_13314418_593_0_1	IIa	191.005	28451.1	13313825
NC_028451.1_13317570_13317718_148_0_1	IIa	191.005	28451.1	13317570
NC_028451.1_13468910_13469131_221_0_1	IIa	191.005	28451.1	13468910
NW_014576759.1_19633_19873_240_0_1	IIa	191.005	1.45768e+07	19633
NC_028451.1_13223282_13223523_241_0_1	IIa	191.6	28451.1	13223282
NC_028451.1_13380567_13380853_286_0_1	IIa	192.805	28451.1	13380567
NC_028451.1_13449822_13450043_221_0_1	IIa	192.805	28451.1	13449822
NC_028451.1_12569931_12570086_155_0_1	IIa	193.393	28451.1	12569931
NC_028451.1_13953043_13953191_148_0_1	IIa	193.393	28451.1	13953043
NC_028451.1_12772636_12772784_148_0_1	IIa	193.975	28451.1	12772636
NC_028451.1_12772993_12773141_148_0_1	IIa	193.975	28451.1	12772993
NC_028451.1_13520394_13520545_151_0_1	IIa	193.975	28451.1	13520394
NC_028451.1_13520641_13520792_151_0_1	IIa	193.975	28451.1	13520641
NC_028451.1_15014661_15014808_147_0_1	IIa	193.975	28451.1	15014661
NC_028451.1_13433356_13433453_97_0_1	IIa	195.138	28451.1	13433356
NC_028451.1_13433691_13433839_148_0_1	IIa	195.138	28451.1	13433691
NC_028451.1_12749764_12749913_149_0_1	IIa	196.343	28451.1	12749764
NC_028451.1_12750141_12750290_149_0_1	IIa	196.343	28451.1	12750141
NC_028451.1_12191094_A_G_2_0	IIa	196.938	28451.1	12191094
NC_028451.1_12335073_G_A_2_0	IIa	196.938	28451.1	12335073
NC_028451.1_12335259_C_T_2_0	IIa	196.938	28451.1	12335259
NC_028451.1_12335343_C_A_2_0	IIa	196.938	28451.1	12335343
NC_028451.1_12346602_G_C_2_0	IIa	196.938	28451.1	12346602
NC_028451.1_12346629_C_T_2_0	IIa	196.938	28451.1	12346629
NC_028451.1_12354316_A_G_2_0	IIa	196.938	28451.1	12354316
NC_028451.1_12354437_G_A_2_0	IIa	196.938	28451.1	12354437
NC_028451.1_12354644_C_A_2_0	IIa	196.938	28451.1	12354644
NC_028451.1_12748984_12749134_150_0_1	IIa	196.938	28451.1	12748984
NC_028451.1_12849806_12849974_168_0_1	IIa	196.938	28451.1	12849806
NC_028451.1_12911131_12911280_149_0_1	IIa	196.938	28451.1	12911131
NC_028451.1_13314591_13314740_149_0_1	IIa	196.938	28451.1	13314591
NC_028451.1_13343337_13343487_150_0_1	IIa	196.938	28451.1	13343337
NC_028451.1_13343552_13343703_151_0_1	IIa	196.938	28451.1	13343552
NC_028451.1_13395236_13395385_149_0_1	IIa	196.938	28451.1	13395236
NC_028451.1_13800284_C_T_2_0	IIa	196.938	28451.1	13800284
NC_028451.1_13800395_C_T_2_0	IIa	196.938	28451.1	13800395
NC_028451.1_13967205_C_T_0_2	IIa	196.938	28451.1	13967205
NC_028451.1_13967235_C_T_0_2	IIa	196.938	28451.1	13967235
NC_028451.1_13992108_T_C_0_2	IIa	196.938	28451.1	13992108
NC_028451.1_13992143_C_T_0_2	IIa	196.938	28451.1	13992143
NC_028451.1_13999340_C_T_0_2	IIa	196.938	28451.1	13999340
NC_028451.1_13999372_C_T_0_2	IIa	196.938	28451.1	13999372
NC_028451.1_14166652_G_A_0_2	IIa	196.938	28451.1	14166652
NC_028451.1_14166695_T_C_0_2	IIa	196.938	28451.1	14166695
NC_028451.1_14245390_T_C_0_2	IIa	196.938	28451.1	14245390
NC_028451.1_14245391_A_G_0_2	IIa	196.938	28451.1	14245391
NC_028451.1_14283609_A_G_0_2	IIa	196.938	28451.1	14283609
NC_028451.1_14283783_C_T_0_2	IIa	196.938	28451.1	14283783
NC_028451.1_14375882_T_C_0_2	IIa	196.938	28451.1	14375882
NC_028451.1_14375925_T_C_0_2	IIa	196.938	28451.1	14375925
NC_028451.1_14376024_G_A_0_2	IIa	196.938	28451.1	14376024
NC_028451.1_14387234_T_C_0_2	IIa	196.938	28451.1	14387234
NC_028451.1_14387266_T_C_0_2	IIa	196.938	28451.1	14387266
NC_028451.1_14387891_C_T_0_2	IIa	196.938	28451.1	14387891
NC_028451.1_14387928_C_A_0_2	IIa	196.938	28451.1	14387928
NC_028451.1_14388022_G_C_0_2	IIa	196.938	28451.1	14388022
NC_028451.1_14389204_C_T_0_2	IIa	196.938	28451.1	14389204
NC_028451.1_14389233_C_T_0_2	IIa	196.938	28451.1	14389233
NC_028451.1_14389477_A_G_0_2	IIa	196.938	28451.1	14389477
NC_028451.1_14390553_C_T_0_2	IIa	196.938	28451.1	14390553
NC_028451.1_14436374_A_T_0_2	IIa	196.938	28451.1	14436374
NC_028451.1_14676716_T_A_0_2	IIa	196.938	28451.1	14676716
NC_028451.1_14676842_T_C_0_2	IIa	196.938	28451.1	14676842
NC_028451.1_14676889_T_C_0_2	IIa	196.938	28451.1	14676889
NC_028451.1_14676933_T_A_0_2	IIa	196.938	28451.1	14676933
NC_028451.1_14747092_C_T_0_2	IIa	196.938	28451.1	14747092
NC_028451.1_14811045_A_G_0_2	IIa	196.938	28451.1	14811045
NC_028451.1_14811131_T_A_0_2	IIa	196.938	28451.1	14811131
NC_028451.1_14852087_A_G_0_2	IIa	196.938	28451.1	14852087
NC_028451.1_14927562_A_G_0_2	IIa	196.938	28451.1	14927562
NC_028451.1_14944464_G_A_0_2	IIa	196.938	28451.1	14944464
NC_028451.1_14950100_A_G_0_2	IIa	196.938	28451.1	14950100
NC_028451.1_14950310_G_T_0_2	IIa	196.938	28451.1	14950310
NC_028451.1_14971672_T_C_0_2	IIa	196.938	28451.1	14971672
NC_028451.1_14971717_A_G_0_2	IIa	196.938	28451.1	14971717
NC_028451.1_15314061_G_A_0_2	IIa	196.938	28451.1	15314061
NC_028451.1_15437617_A_G_0_2	IIa	196.938	28451.1	15437617
NC_028451.1_15437809_T_C_0_2	IIa	196.938	28451.1	15437809
NC_028451.1_15278000_15278151_151_1_0	IIa	200.649	28451.1	15278000
NC_028456.1_2405422_2405573_151_1_0	IIa	210.326	28456.1	2405422
NC_028456.1_2405668_2405820_152_1_0	IIa	210.326	28456.1	2405668
NC_028451.1_15184701_15184998_297_1_0	IIa	217.416	28451.1	15184701
NC_028451.1_14388838_14388989_151_1_0	IIa	218.026	28451.1	14388838
NC_028451.1_15140957_15141108_151_1_0	IIa	218.026	28451.1	15140957
NC_028451.1_15141188_15141337_149_1_0	IIa	218.026	28451.1	15141188
NC_028451.1_15311561_15311712_151_1_0	IIa	218.026	28451.1	15311561
NC_028451.1_15311812_15311962_150_1_0	IIa	218.026	28451.1	15311812
NC_028451.1_11743028_11743178_150_1_0	IIa	219.292	28451.1	11743028
NC_028451.1_11743195_11743346_151_1_0	IIa	219.292	28451.1	11743195
NC_028451.1_11915508_11915659_151_1_0	IIa	220.542	28451.1	11915508
NC_028451.1_11915798_11915948_150_1_0	IIa	220.542	28451.1	11915798
NC_028451.1_12186147_12186297_150_1_0	IIa	221.175	28451.1	12186147
NC_028451.1_13924075_13924226_151_1_0	IIa	221.175	28451.1	13924075
NC_028451.1_13924404_13924554_150_1_0	IIa	221.175	28451.1	13924404
NC_028451.1_13926681_13926832_151_1_0	IIa	221.175	28451.1	13926681
NC_028451.1_13926986_13927135_149_1_0	IIa	221.175	28451.1	13926986
NC_028451.1_14152471_T_G_0_2	IIa	221.175	28451.1	14152471
NC_028451.1_14435886_14436036_150_1_0	IIa	221.175	28451.1	14435886
NC_028451.1_14436194_14436342_148_1_0	IIa	221.175	28451.1	14436194
NC_028451.1_14604542_14604692_150_1_0	IIa	221.175	28451.1	14604542
NC_028451.1_14604851_14605000_149_1_0	IIa	221.175	28451.1	14604851
NC_028451.1_15185808_15185959_151_1_0	IIa	221.175	28451.1	15185808
NC_028451.1_15186130_15186281_151_1_0	IIa	221.175	28451.1	15186130
NC_028451.1_15278311_15278461_150_1_0	IIa	221.175	28451.1	15278311
NC_028451.1_13043209_13043360_151_0_1	IIa	222.457	28451.1	13043209
NC_028451.1_13562524_13562746_222_0_1	IIa	223.082	28451.1	13562524
NC_028451.1_13492039_13492257_218_0_1	IIa	223.723	28451.1	13492039
NC_028451.1_13539777_13540008_231_0_1	IIa	223.723	28451.1	13539777
NC_028451.1_13730164_13730384_220_0_1	IIa	225.039	28451.1	13730164
NC_028451.1_12850005_12850187_182_NA_1	IIa	227.673	28451.1	12850005
NC_028451.1_12169739_12169998_259_0_1	IIa	229.648	28451.1	12169739
NC_028451.1_13313175_13313634_459_0_1	IIa	229.648	28451.1	13313175
NC_028451.1_13317192_13317547_355_0_1	IIa	229.648	28451.1	13317192
NC_028451.1_14063888_14064192_304_0_1	IIa	229.648	28451.1	14063888
NC_028451.1_12664234_12664423_189_0_1	IIa	230.273	28451.1	12664234
NC_028451.1_12760615_12760829_214_0_1	IIa	230.868	28451.1	12760615
NC_028451.1_22272897_22273165_268_0_1	IIa	232.721	28451.1	22272897
NC_028450.1_18665984_18666148_164_0_1	IIa	234.003	28450.1	18665984
NC_028451.1_17893318_T_C_0_2	IIa	234.003	28451.1	17893318
NC_028451.1_24369630_C_T_0_2	IIa	234.003	28451.1	24369630
NC_028451.1_24369854_C_T_0_2	IIa	234.003	28451.1	24369854
NC_028450.1_12456856_12457100_244_0_1	IIa	235.238	28450.1	12456856
NC_028450.1_17672195_17672354_159_0_1	IIa	235.238	28450.1	17672195
NC_028451.1_18018255_18018402_147_0_1	IIa	235.238	28451.1	18018255
NC_028451.1_18018610_18018743_133_0_1	IIa	235.238	28451.1	18018610
NC_028451.1_19623523_19623674_151_0_1	IIa	235.238	28451.1	19623523
NC_028451.1_19623784_19623935_151_0_1	IIa	235.238	28451.1	19623784
NC_028451.1_20505855_20506010_155_0_1	IIa	235.238	28451.1	20505855
NC_028451.1_20564568_20564783_215_0_1	IIa	235.238	28451.1	20564568
NC_028451.1_20918429_20918520_91_0_1	IIa	235.238	28451.1	20918429
NC_028451.1_21016773_C_T_0_2	IIa	235.238	28451.1	21016773
NC_028451.1_21016962_C_G_0_2	IIa	235.238	28451.1	21016962
NC_028451.1_21099789_T_G_0_2	IIa	235.238	28451.1	21099789
NC_028451.1_23080818_23081015_197_0_1	IIa	235.238	28451.1	23080818
NC_028451.1_23717970_23718121_151_0_1	IIa	235.238	28451.1	23717970
NC_028451.1_24582043_T_C_2_0	IIa	235.238	28451.1	24582043
NC_028451.1_24582054_C_T_2_0	IIa	235.238	28451.1	24582054
NC_028451.1_24582110_G_A_2_0	IIa	235.238	28451.1	24582110
NC_028451.1_24582120_C_T_2_0	IIa	235.238	28451.1	24582120
NC_028451.1_24582133_T_C_2_0	IIa	235.238	28451.1	24582133
NC_028452.1_13064715_13064869_154_0_1	IIa	235.238	28452.1	13064715
NC_028457.1_35337397_35337561_164_0_1	IIa	235.238	28457.1	35337397
NC_028458.1_20648707_20648859_152_0_1	IIa	235.238	28458.1	20648707
NC_028451.1_22549706_22549929_223_0_1	IIa	235.82	28451.1	22549706
NC_028451.1_20547959_20548201_242_0_1	IIa	237.672	28451.1	20547959
NC_028451.1_20836498_20836807_309_0_1	IIa	239.548	28451.1	20836498
NC_028451.1_24552050_24552201_151_0_1	IIa	239.548	28451.1	24552050
NC_028451.1_24552289_24552439_150_0_1	IIa	239.548	28451.1	24552289
NC_028454.1_45572706_45572857_151_0_1	IIa	239.548	28454.1	45572706
NC_028451.1_18365362_18365511_149_0_1	IIa	240.753	28451.1	18365362
NC_028451.1_18365723_18365872_149_0_1	IIa	240.753	28451.1	18365723
NC_028451.1_17397983_G_A_0_2	IIa	241.322	28451.1	17397983
NC_028451.1_17398155_A_G_0_2	IIa	241.322	28451.1	17398155
NC_028451.1_17398266_G_T_0_2	IIa	241.322	28451.1	17398266
NC_028451.1_17451723_A_G_0_2	IIa	241.322	28451.1	17451723
NC_028451.1_17451809_G_A_0_2	IIa	241.322	28451.1	17451809
NC_028451.1_17451968_T_A_0_2	IIa	241.322	28451.1	17451968
NC_028451.1_17480811_G_A_0_2	IIa	241.322	28451.1	17480811
NC_028451.1_17480877_A_T_2_0	IIa	241.322	28451.1	17480877
NC_028451.1_17481030_C_T_0_2	IIa	241.322	28451.1	17481030
NC_028451.1_17481101_C_T_2_0	IIa	241.322	28451.1	17481101
NC_028451.1_17546391_C_A_0_2	IIa	241.322	28451.1	17546391
NC_028451.1_17563517_G_C_0_2	IIa	241.322	28451.1	17563517
NC_028451.1_17563537_T_A_0_2	IIa	241.322	28451.1	17563537
NC_028451.1_17709696_T_A_0_2	IIa	241.322	28451.1	17709696
NC_028451.1_17709825_C_T_0_2	IIa	241.322	28451.1	17709825
NC_028451.1_17711985_C_A_0_2	IIa	241.322	28451.1	17711985
NC_028451.1_17763733_G_A_0_2	IIa	241.322	28451.1	17763733
NC_028451.1_17778550_T_C_0_2	IIa	241.322	28451.1	17778550
NC_028451.1_17778602_C_T_0_2	IIa	241.322	28451.1	17778602
NC_028451.1_17778730_A_G_0_2	IIa	241.322	28451.1	17778730
NC_028451.1_17778818_G_A_0_2	IIa	241.322	28451.1	17778818
NC_028451.1_17829091_C_T_0_2	IIa	241.322	28451.1	17829091
NC_028451.1_17829103_C_T_0_2	IIa	241.322	28451.1	17829103
NC_028451.1_17898432_A_G_0_2	IIa	241.322	28451.1	17898432
NC_028451.1_17904768_C_T_0_2	IIa	241.322	28451.1	17904768
NC_028451.1_17930251_G_A_0_2	IIa	241.322	28451.1	17930251
NC_028451.1_17967047_A_C_0_2	IIa	241.322	28451.1	17967047
NC_028451.1_18020884_T_G_0_2	IIa	241.322	28451.1	18020884
NC_028451.1_18020930_C_T_0_2	IIa	241.322	28451.1	18020930
NC_028451.1_18033437_C_T_0_2	IIa	241.322	28451.1	18033437
NC_028451.1_18077183_T_C_0_2	IIa	241.322	28451.1	18077183
NC_028451.1_18077293_T_A_0_2	IIa	241.322	28451.1	18077293
NC_028451.1_18247565_A_G_0_2	IIa	241.322	28451.1	18247565
NC_028451.1_18247594_C_T_0_2	IIa	241.322	28451.1	18247594
NC_028451.1_18247768_C_T_0_2	IIa	241.322	28451.1	18247768
NC_028451.1_18336536_T_C_0_2	IIa	241.322	28451.1	18336536
NC_028451.1_18336882_G_C_0_2	IIa	241.322	28451.1	18336882
NC_028451.1_18365279_A_G_0_2	IIa	241.322	28451.1	18365279
NC_028451.1_18431461_T_G_0_2	IIa	241.322	28451.1	18431461
NC_028451.1_18431508_A_C_0_2	IIa	241.322	28451.1	18431508
NC_028451.1_18436516_T_C_0_2	IIa	241.322	28451.1	18436516
NC_028451.1_18436797_T_C_0_2	IIa	241.322	28451.1	18436797
NC_028451.1_18470439_A_G_0_2	IIa	241.322	28451.1	18470439
NC_028451.1_18495874_G_C_0_2	IIa	241.322	28451.1	18495874
NC_028451.1_18520121_A_G_0_2	IIa	241.322	28451.1	18520121
NC_028451.1_18520204_T_C_0_2	IIa	241.322	28451.1	18520204
NC_028451.1_18551837_G_A_0_2	IIa	241.322	28451.1	18551837
NC_028451.1_18573215_T_C_0_2	IIa	241.322	28451.1	18573215
NC_028451.1_18608268_G_A_0_2	IIa	241.322	28451.1	18608268
NC_028451.1_18608351_G_A_0_2	IIa	241.322	28451.1	18608351
NC_028451.1_18611409_A_G_0_2	IIa	241.322	28451.1	18611409
NC_028451.1_18623106_C_A_0_2	IIa	241.322	28451.1	18623106
NC_028451.1_18770347_G_T_0_2	IIa	241.322	28451.1	18770347
NC_028451.1_18770403_G_C_0_2	IIa	241.322	28451.1	18770403
NC_028451.1_18876141_C_T_0_2	IIa	241.322	28451.1	18876141
NC_028451.1_18927169_A_G_0_2	IIa	241.322	28451.1	18927169
NC_028451.1_18927408_C_G_0_2	IIa	241.322	28451.1	18927408
NC_028451.1_18979838_T_C_0_2	IIa	241.322	28451.1	18979838
NC_028451.1_18979909_C_T_0_2	IIa	241.322	28451.1	18979909
NC_028451.1_19022658_A_C_0_2	IIa	241.322	28451.1	19022658
NC_028451.1_19034854_C_T_0_2	IIa	241.322	28451.1	19034854
NC_028451.1_19035122_T_A_0_2	IIa	241.322	28451.1	19035122
NC_028451.1_19052127_C_T_0_2	IIa	241.322	28451.1	19052127
NC_028451.1_19117571_C_G_0_2	IIa	241.322	28451.1	19117571
NC_028451.1_19118088_A_G_0_2	IIa	241.322	28451.1	19118088
NC_028451.1_19155912_A_G_0_2	IIa	241.322	28451.1	19155912
NC_028451.1_19267776_T_G_0_2	IIa	241.322	28451.1	19267776
NC_028451.1_19267905_C_T_0_2	IIa	241.322	28451.1	19267905
NC_028451.1_19268083_A_G_0_2	IIa	241.322	28451.1	19268083
NC_028451.1_19385903_T_G_0_2	IIa	241.322	28451.1	19385903
NC_028451.1_19519244_G_C_0_2	IIa	241.322	28451.1	19519244
NC_028451.1_19558101_G_T_0_2	IIa	241.322	28451.1	19558101
NC_028451.1_19648241_C_T_0_2	IIa	241.322	28451.1	19648241
NC_028451.1_19648452_A_G_0_2	IIa	241.322	28451.1	19648452
NC_028451.1_19655156_G_C_0_2	IIa	241.322	28451.1	19655156
NC_028451.1_19659885_A_G_0_2	IIa	241.322	28451.1	19659885
NC_028451.1_19659899_G_A_0_2	IIa	241.322	28451.1	19659899
NC_028451.1_19708101_A_G_0_2	IIa	241.322	28451.1	19708101
NC_028451.1_19739126_G_A_0_2	IIa	241.322	28451.1	19739126
NC_028451.1_19739299_A_G_0_2	IIa	241.322	28451.1	19739299
NC_028451.1_19778651_A_G_0_2	IIa	241.322	28451.1	19778651
NC_028451.1_19778712_C_G_0_2	IIa	241.322	28451.1	19778712
NC_028451.1_19826996_C_G_0_2	IIa	241.322	28451.1	19826996
NC_028451.1_19827082_C_T_0_2	IIa	241.322	28451.1	19827082
NC_028451.1_19831590_G_A_0_2	IIa	241.322	28451.1	19831590
NC_028451.1_19844178_T_C_0_2	IIa	241.322	28451.1	19844178
NC_028451.1_19988790_G_A_0_2	IIa	241.322	28451.1	19988790
NC_028451.1_20035857_G_C_0_2	IIa	241.322	28451.1	20035857
NC_028451.1_20038045_A_T_0_2	IIa	241.322	28451.1	20038045
NC_028451.1_20066330_C_T_0_2	IIa	241.322	28451.1	20066330
NC_028451.1_20071661_G_C_0_2	IIa	241.322	28451.1	20071661
NC_028451.1_20071697_C_T_0_2	IIa	241.322	28451.1	20071697
NC_028451.1_20106749_C_T_0_2	IIa	241.322	28451.1	20106749
NC_028451.1_20107051_A_T_0_2	IIa	241.322	28451.1	20107051
NC_028451.1_20107068_A_G_0_2	IIa	241.322	28451.1	20107068
NC_028451.1_20165613_C_T_0_2	IIa	241.322	28451.1	20165613
NC_028451.1_20165614_A_T_0_2	IIa	241.322	28451.1	20165614
NC_028451.1_20165841_T_C_0_2	IIa	241.322	28451.1	20165841
NC_028451.1_20179313_T_C_0_2	IIa	241.322	28451.1	20179313
NC_028451.1_20179508_T_A_0_2	IIa	241.322	28451.1	20179508
NC_028451.1_20179669_C_T_0_2	IIa	241.322	28451.1	20179669
NC_028451.1_20188516_G_T_0_2	IIa	241.322	28451.1	20188516
NC_028451.1_20193295_T_C_0_2	IIa	241.322	28451.1	20193295
NC_028451.1_20193458_T_C_0_2	IIa	241.322	28451.1	20193458
NC_028451.1_20193497_C_T_0_2	IIa	241.322	28451.1	20193497
NC_028451.1_20213691_T_C_0_2	IIa	241.322	28451.1	20213691
NC_028451.1_20213734_G_A_0_2	IIa	241.322	28451.1	20213734
NC_028451.1_20255835_G_A_0_2	IIa	241.322	28451.1	20255835
NC_028451.1_20255951_G_A_0_2	IIa	241.322	28451.1	20255951
NC_028451.1_20256155_T_C_0_2	IIa	241.322	28451.1	20256155
NC_028451.1_20256208_C_T_0_2	IIa	241.322	28451.1	20256208
NC_028451.1_20273548_T_C_0_2	IIa	241.322	28451.1	20273548
NC_028451.1_20364047_G_A_0_2	IIa	241.322	28451.1	20364047
NC_028451.1_20439952_A_G_0_2	IIa	241.322	28451.1	20439952
NC_028451.1_20439962_G_A_0_2	IIa	241.322	28451.1	20439962
NC_028451.1_20460211_C_T_0_2	IIa	241.322	28451.1	20460211
NC_028451.1_20486283_G_A_0_2	IIa	241.322	28451.1	20486283
NC_028451.1_20486426_T_C_0_2	IIa	241.322	28451.1	20486426
NC_028451.1_20569888_G_A_0_2	IIa	241.322	28451.1	20569888
NC_028451.1_20569967_C_A_0_2	IIa	241.322	28451.1	20569967
NC_028451.1_20570030_T_A_0_2	IIa	241.322	28451.1	20570030
NC_028451.1_20612209_C_T_0_2	IIa	241.322	28451.1	20612209
NC_028451.1_20612220_C_T_0_2	IIa	241.322	28451.1	20612220
NC_028451.1_20649221_T_A_0_2	IIa	241.322	28451.1	20649221
NC_028451.1_20649276_T_C_0_2	IIa	241.322	28451.1	20649276
NC_028451.1_20708766_A_G_0_2	IIa	241.322	28451.1	20708766
NC_028451.1_20719949_C_T_0_2	IIa	241.322	28451.1	20719949
NC_028451.1_20720025_A_T_0_2	IIa	241.322	28451.1	20720025
NC_028451.1_20720355_G_A_0_2	IIa	241.322	28451.1	20720355
NC_028451.1_20814036_A_G_0_2	IIa	241.322	28451.1	20814036
NC_028451.1_20814101_G_A_2_0	IIa	241.322	28451.1	20814101
NC_028451.1_20901162_G_A_0_2	IIa	241.322	28451.1	20901162
NC_028451.1_20901251_G_C_0_2	IIa	241.322	28451.1	20901251
NC_028451.1_20901689_G_A_0_2	IIa	241.322	28451.1	20901689
NC_028451.1_20912187_A_G_0_2	IIa	241.322	28451.1	20912187
NC_028451.1_20912301_A_G_0_2	IIa	241.322	28451.1	20912301
NC_028451.1_20990977_T_C_0_2	IIa	241.322	28451.1	20990977
NC_028451.1_20990990_G_A_0_2	IIa	241.322	28451.1	20990990
NC_028451.1_21061929_A_G_0_2	IIa	241.322	28451.1	21061929
NC_028451.1_21099493_G_C_0_2	IIa	241.322	28451.1	21099493
NC_028451.1_21102654_T_C_0_2	IIa	241.322	28451.1	21102654
NC_028451.1_21105027_G_A_0_2	IIa	241.322	28451.1	21105027
NC_028451.1_21150274_T_C_0_2	IIa	241.322	28451.1	21150274
NC_028451.1_21215751_A_G_0_2	IIa	241.322	28451.1	21215751
NC_028451.1_21279179_C_T_0_2	IIa	241.322	28451.1	21279179
NC_028451.1_21403144_G_A_0_2	IIa	241.322	28451.1	21403144
NC_028451.1_21403227_G_A_0_2	IIa	241.322	28451.1	21403227
NC_028451.1_21446775_A_G_0_2	IIa	241.322	28451.1	21446775
NC_028451.1_21446810_T_C_0_2	IIa	241.322	28451.1	21446810
NC_028451.1_21447187_G_T_0_2	IIa	241.322	28451.1	21447187
NC_028451.1_21461323_C_T_0_2	IIa	241.322	28451.1	21461323
NC_028451.1_21504994_C_A_0_2	IIa	241.322	28451.1	21504994
NC_028451.1_21505064_C_A_0_2	IIa	241.322	28451.1	21505064
NC_028451.1_21607151_C_T_0_2	IIa	241.322	28451.1	21607151
NC_028451.1_21634078_G_A_0_2	IIa	241.322	28451.1	21634078
NC_028451.1_21634100_G_C_0_2	IIa	241.322	28451.1	21634100
NC_028451.1_21717305_A_G_0_2	IIa	241.322	28451.1	21717305
NC_028451.1_21718212_A_G_0_2	IIa	241.322	28451.1	21718212
NC_028451.1_21718216_T_C_0_2	IIa	241.322	28451.1	21718216
NC_028451.1_21795074_21795258_184_1_0	IIa	241.322	28451.1	21795074
NC_028451.1_21815793_21815938_145_0_1	IIa	241.322	28451.1	21815793
NC_028451.1_21816260_21816335_75_0_1	IIa	241.322	28451.1	21816260
NC_028451.1_21868322_T_C_0_2	IIa	241.322	28451.1	21868322
NC_028451.1_21921109_A_T_0_2	IIa	241.322	28451.1	21921109
NC_028451.1_21964309_G_A_0_2	IIa	241.322	28451.1	21964309
NC_028451.1_22020079_C_T_0_2	IIa	241.322	28451.1	22020079
NC_028451.1_22020295_A_G_0_2	IIa	241.322	28451.1	22020295
NC_028451.1_22128935_A_G_0_2	IIa	241.322	28451.1	22128935
NC_028451.1_22166219_A_G_0_2	IIa	241.322	28451.1	22166219
NC_028451.1_22166289_T_C_0_2	IIa	241.322	28451.1	22166289
NC_028451.1_22306192_A_G_0_2	IIa	241.322	28451.1	22306192
NC_028451.1_22331112_T_G_0_2	IIa	241.322	28451.1	22331112
NC_028451.1_22333666_C_A_0_2	IIa	241.322	28451.1	22333666
NC_028451.1_22333704_C_T_2_0	IIa	241.322	28451.1	22333704
NC_028451.1_22342417_A_G_0_2	IIa	241.322	28451.1	22342417
NC_028451.1_22342464_T_C_0_2	IIa	241.322	28451.1	22342464
NC_028451.1_22370048_C_T_0_2	IIa	241.322	28451.1	22370048
NC_028451.1_22370050_T_G_0_2	IIa	241.322	28451.1	22370050
NC_028451.1_22411241_G_C_0_2	IIa	241.322	28451.1	22411241
NC_028451.1_22411297_G_A_0_2	IIa	241.322	28451.1	22411297
NC_028451.1_22421436_A_G_0_2	IIa	241.322	28451.1	22421436
NC_028451.1_22567160_C_T_0_2	IIa	241.322	28451.1	22567160
NC_028451.1_22567212_T_C_0_2	IIa	241.322	28451.1	22567212
NC_028451.1_22585891_C_A_0_2	IIa	241.322	28451.1	22585891
NC_028451.1_22619712_A_G_0_2	IIa	241.322	28451.1	22619712
NC_028451.1_22633487_T_C_0_2	IIa	241.322	28451.1	22633487
NC_028451.1_23111237_T_C_0_2	IIa	241.322	28451.1	23111237
NC_028451.1_23117266_C_G_0_2	IIa	241.322	28451.1	23117266
NC_028451.1_23117621_T_G_0_2	IIa	241.322	28451.1	23117621
NC_028451.1_23117680_A_G_0_2	IIa	241.322	28451.1	23117680
NC_028451.1_23117728_A_G_0_2	IIa	241.322	28451.1	23117728
NC_028451.1_23117866_C_G_0_2	IIa	241.322	28451.1	23117866
NC_028451.1_23135099_G_A_0_2	IIa	241.322	28451.1	23135099
NC_028451.1_23147583_A_G_0_2	IIa	241.322	28451.1	23147583
NC_028451.1_23147586_G_C_0_2	IIa	241.322	28451.1	23147586
NC_028451.1_23150860_C_T_0_2	IIa	241.322	28451.1	23150860
NC_028451.1_23151143_C_T_0_2	IIa	241.322	28451.1	23151143
NC_028451.1_23151157_G_A_0_2	IIa	241.322	28451.1	23151157
NC_028451.1_23159925_A_G_0_2	IIa	241.322	28451.1	23159925
NC_028451.1_23160017_A_G_0_2	IIa	241.322	28451.1	23160017
NC_028451.1_23160094_G_A_0_2	IIa	241.322	28451.1	23160094
NC_028451.1_23264092_A_T_0_2	IIa	241.322	28451.1	23264092
NC_028451.1_23427039_G_T_0_2	IIa	241.322	28451.1	23427039
NC_028451.1_23427227_C_T_0_2	IIa	241.322	28451.1	23427227
NC_028451.1_23432321_T_C_0_2	IIa	241.322	28451.1	23432321
NC_028451.1_23432361_G_A_0_2	IIa	241.322	28451.1	23432361
NC_028451.1_23570203_T_G_0_2	IIa	241.322	28451.1	23570203
NC_028451.1_23575030_A_G_0_2	IIa	241.322	28451.1	23575030
NC_028451.1_23647249_A_C_0_2	IIa	241.322	28451.1	23647249
NC_028451.1_23647333_G_T_0_2	IIa	241.322	28451.1	23647333
NC_028451.1_23713423_T_C_0_2	IIa	241.322	28451.1	23713423
NC_028451.1_23713460_G_A_0_2	IIa	241.322	28451.1	23713460
NC_028451.1_23849647_C_T_0_2	IIa	241.322	28451.1	23849647
NC_028451.1_23849684_G_A_0_2	IIa	241.322	28451.1	23849684
NC_028451.1_23849820_G_A_0_2	IIa	241.322	28451.1	23849820
NC_028451.1_23903372_A_C_0_2	IIa	241.322	28451.1	23903372
NC_028451.1_23903429_T_C_0_2	IIa	241.322	28451.1	23903429
NC_028451.1_23967429_G_A_0_2	IIa	241.322	28451.1	23967429
NC_028451.1_23978582_G_T_0_2	IIa	241.322	28451.1	23978582
NC_028451.1_23978591_A_T_0_2	IIa	241.322	28451.1	23978591
NC_028451.1_24121527_C_T_0_2	IIa	241.322	28451.1	24121527
NC_028451.1_24193596_T_C_0_2	IIa	241.322	28451.1	24193596
NC_028451.1_24247005_G_A_2_0	IIa	241.322	28451.1	24247005
NC_028451.1_24522786_G_A_2_0	IIa	241.322	28451.1	24522786
NC_028451.1_24575737_G_A_2_0	IIa	241.322	28451.1	24575737
NC_028451.1_24582231_C_T_2_0	IIa	241.322	28451.1	24582231
NC_028452.1_17111594_17111754_160_0_1	IIa	241.322	28452.1	17111594
NC_028451.1_21434542_a_b_0_2	IIa	242.527	28451.1	21434542
NC_028451.1_25457183_G_A_0_2	IIa	244.476	28451.1	25457183
NC_028451.1_18945550_18945700_150_1_0	IIa	245.695	28451.1	18945550
NC_028451.1_18945858_18946008_150_1_0	IIa	245.695	28451.1	18945858
NC_028451.1_22995327_22995476_149_1_0	IIa	245.695	28451.1	22995327
NC_028451.1_22995688_22995836_148_1_0	IIa	245.695	28451.1	22995688
NC_028451.1_23625503_23625665_162_1_0	IIa	246.9	28451.1	23625503
NC_028451.1_23725135_23725296_161_1_0	IIa	246.9	28451.1	23725135
NC_028451.1_20471671_20471951_280_1_0	IIa	247.51	28451.1	20471671
NC_028451.1_18947793_18948034_241_1_0	IIa	248.135	28451.1	18947793
NC_028451.1_23134821_23134985_164_1_NA	IIa	249.401	28451.1	23134821
NC_028451.1_17546439_17546645_206_1_0	IIa	250.059	28451.1	17546439
NC_028451.1_17734925_17735160_235_1_0	IIa	250.059	28451.1	17734925
NC_028451.1_18196523_18196831_308_1_0	IIa	250.059	28451.1	18196523
NC_028451.1_19072889_19073147_258_1_0	IIa	250.059	28451.1	19072889
NC_028451.1_20977621_20977781_160_1_0	IIa	250.059	28451.1	20977621
NC_028451.1_21072295_21072446_151_1_0	IIa	250.059	28451.1	21072295
NC_028451.1_21072462_21072613_151_1_0	IIa	250.059	28451.1	21072462
NC_028451.1_21365984_21366133_149_1_0	IIa	250.059	28451.1	21365984
NC_028451.1_21366155_21366306_151_1_0	IIa	250.059	28451.1	21366155
NC_028451.1_22933494_22933782_288_1_0	IIa	250.059	28451.1	22933494
NC_028451.1_23046402_23046650_248_1_0	IIa	250.059	28451.1	23046402
NC_028451.1_23147247_23147411_164_1_NA	IIa	250.059	28451.1	23147247
NC_028451.1_18343239_18343390_151_1_0	IIa	251.358	28451.1	18343239
NC_028451.1_18343405_18343556_151_1_0	IIa	251.358	28451.1	18343405
NC_028451.1_20558716_20558867_151_1_0	IIa	251.358	28451.1	20558716
NC_028451.1_23541042_23541240_198_1_0	IIa	251.358	28451.1	23541042
NC_028451.1_22892830_22893118_288_1_0	IIa	251.968	28451.1	22892830
NC_028451.1_17714850_17715000_150_1_0	IIa	252.578	28451.1	17714850
NC_028451.1_17715028_17715179_151_1_0	IIa	252.578	28451.1	17715028
NC_028451.1_18811707_18812089_382_1_0	IIa	252.578	28451.1	18811707
NC_028451.1_20319228_20319379_151_1_0	IIa	252.578	28451.1	20319228
NC_028451.1_20588870_20589021_151_1_0	IIa	252.578	28451.1	20588870
NC_028451.1_20589118_20589268_150_1_0	IIa	252.578	28451.1	20589118
NC_028451.1_21081872_21082023_151_1_0	IIa	252.578	28451.1	21081872
NC_028451.1_21082137_21082288_151_1_0	IIa	252.578	28451.1	21082137
NC_028451.1_22979523_22979674_151_1_0	IIa	252.578	28451.1	22979523
NC_028451.1_22979743_22979894_151_1_0	IIa	252.578	28451.1	22979743
NC_028451.1_23737442_23737603_161_1_0	IIa	252.578	28451.1	23737442
NC_028451.1_23740612_23740763_151_1_0	IIa	252.578	28451.1	23740612
NC_028451.1_26623030_26623085_55_1_0	IIa	255.178	28451.1	26623030
NC_028451.1_26623097_26623201_104_1_0	IIa	255.178	28451.1	26623097
NC_028451.1_26369281_26369431_150_1_0	IIa	255.811	28451.1	26369281
NC_028451.1_25983891_25984078_187_1_0	IIa	256.42	28451.1	25983891
NC_028451.1_26150216_26150371_155_1_0	IIa	256.42	28451.1	26150216
NC_028457.1_20641303_20641449_146_1_0	IIa	256.42	28457.1	20641303
NC_028451.1_28234358_28234508_150_1_0	IIa	258.207	28451.1	28234358
NC_028451.1_28234534_28234684_150_1_0	IIa	258.207	28451.1	28234534
NC_028451.1_28340951_28341316_365_1_0	IIa	258.207	28451.1	28340951
NC_028451.1_28545210_28545312_102_1_NA	IIa	258.207	28451.1	28545210
NC_028451.1_28916761_28917066_305_1_0	IIa	258.832	28451.1	28916761
NC_028451.1_27679498_27679750_252_1_0	IIa	259.457	28451.1	27679498
NC_028451.1_27966569_27966719_150_1_0	IIa	261.356	28451.1	27966569
NC_028451.1_28340654_28340803_149_1_0	IIa	261.989	28451.1	28340654
NC_028451.1_28524599_28524749_150_1_0	IIa	261.989	28451.1	28524599
NC_028451.1_28524929_28525077_148_1_0	IIa	261.989	28451.1	28524929
NC_028451.1_28919309_T_C_0_2	IIa	263.194	28451.1	28919309
NC_028451.1_28919348_G_C_2_0	IIa	263.194	28451.1	28919348
NC_028451.1_28919369_C_T_0_2	IIa	263.194	28451.1	28919369
NC_028451.1_28919822_G_T_0_2	IIa	263.194	28451.1	28919822
NC_028451.1_28919895_T_G_0_2	IIa	263.194	28451.1	28919895
NC_028451.1_28794385_a_b_0_2	IIa	264.357	28451.1	28794385
NC_028451.1_28280311_A_G_0_2	IIa	266.123	28451.1	28280311
NC_028451.1_28280329_A_G_0_2	IIa	266.123	28451.1	28280329
NC_028451.1_28317353_G_C_0_2	IIa	266.123	28451.1	28317353
NC_028451.1_28317357_G_T_0_2	IIa	266.123	28451.1	28317357
NC_028451.1_28317452_T_C_0_2	IIa	266.123	28451.1	28317452
NC_028451.1_28317499_G_C_0_2	IIa	266.123	28451.1	28317499
NC_028451.1_28317500_A_C_0_2	IIa	266.123	28451.1	28317500
NC_028451.1_28317524_G_A_0_2	IIa	266.123	28451.1	28317524
NC_028451.1_28317570_G_C_0_2	IIa	266.123	28451.1	28317570
NC_028451.1_28410896_T_A_0_2	IIa	266.123	28451.1	28410896
NC_028451.1_28410935_C_T_0_2	IIa	266.123	28451.1	28410935
NC_028451.1_28410992_C_T_2_0	IIa	266.123	28451.1	28410992
NC_028451.1_28421063_T_A_0_2	IIa	266.123	28451.1	28421063
NC_028451.1_28492408_G_C_0_2	IIa	266.123	28451.1	28492408
NC_028451.1_28741491_A_C_2_0	IIa	266.123	28451.1	28741491
NC_028450.1_7194906_7195051_145_0_1	IIa	266.698	28450.1	7194906
NC_028450.1_7195134_7195284_150_0_1	IIa	266.698	28450.1	7195134
NC_028451.1_27685525_G_T_0_2	IIa	266.698	28451.1	27685525
NC_028451.1_27713642_G_A_0_2	IIa	266.698	28451.1	27713642
NC_028451.1_27715342_C_T_0_2	IIa	266.698	28451.1	27715342
NC_028451.1_27715353_T_C_0_2	IIa	266.698	28451.1	27715353
NC_028451.1_27715465_T_C_0_2	IIa	266.698	28451.1	27715465
NC_028451.1_27729574_T_C_0_2	IIa	266.698	28451.1	27729574
NC_028451.1_27729720_G_A_0_2	IIa	266.698	28451.1	27729720
NC_028451.1_27893170_A_G_0_2	IIa	266.698	28451.1	27893170
NC_028451.1_27894786_C_A_0_2	IIa	266.698	28451.1	27894786
NC_028451.1_27926969_T_C_0_2	IIa	266.698	28451.1	27926969
NC_028451.1_27926970_A_G_0_2	IIa	266.698	28451.1	27926970
NC_028451.1_27927137_C_T_0_2	IIa	266.698	28451.1	27927137
NC_028451.1_27927231_T_C_0_2	IIa	266.698	28451.1	27927231
NC_028451.1_27927379_C_A_0_2	IIa	266.698	28451.1	27927379
NC_028451.1_27939400_A_G_0_2	IIa	266.698	28451.1	27939400
NC_028451.1_27939452_G_A_0_2	IIa	266.698	28451.1	27939452
NC_028451.1_27939560_T_C_0_2	IIa	266.698	28451.1	27939560
NC_028451.1_27968098_G_A_0_2	IIa	266.698	28451.1	27968098
NC_028451.1_28015331_T_C_0_2	IIa	266.698	28451.1	28015331
NC_028451.1_28015720_T_C_0_2	IIa	266.698	28451.1	28015720
NC_028451.1_28015735_A_G_0_2	IIa	266.698	28451.1	28015735
NC_028451.1_28051624_C_A_0_2	IIa	266.698	28451.1	28051624
NC_028451.1_28063190_A_G_0_2	IIa	266.698	28451.1	28063190
NC_028451.1_28063213_G_A_0_2	IIa	266.698	28451.1	28063213
NC_028451.1_28120986_A_G_0_2	IIa	266.698	28451.1	28120986
NC_028451.1_27579336_A_G_0_2	IIa	267.272	28451.1	27579336
NC_028451.1_27630619_A_C_0_2	IIa	267.272	28451.1	27630619
NC_028451.1_27634863_G_C_0_2	IIa	267.272	28451.1	27634863
NC_028454.1_17157707_17157872_165_0_1	IIa	267.272	28454.1	17157707
NC_028451.1_27259191_A_G_0_2	IIa	267.834	28451.1	27259191
NC_028451.1_27331766_G_A_0_2	IIa	267.834	28451.1	27331766
NC_028451.1_27333366_T_G_0_2	IIa	267.834	28451.1	27333366
NC_028451.1_28279595_T_C_0_2	IIa	267.834	28451.1	28279595
NC_028451.1_28279606_C_T_0_2	IIa	267.834	28451.1	28279606
NC_028451.1_26564043_26564193_150_0_1	IIa	268.409	28451.1	26564043
NC_028451.1_26564386_26564535_149_0_1	IIa	268.409	28451.1	26564386
NC_028451.1_26609326_26609476_150_0_1	IIa	268.409	28451.1	26609326
NC_028451.1_26609625_26609774_149_0_1	IIa	268.409	28451.1	26609625
NC_028451.1_26710316_C_A_0_2	IIa	268.409	28451.1	26710316
NC_028451.1_26710323_T_A_2_0	IIa	268.409	28451.1	26710323
NC_028451.1_26367858_26368006_148_0_1	IIa	269.034	28451.1	26367858
NC_028451.1_27179735_G_C_2_0	IIa	269.034	28451.1	27179735
NC_028451.1_27179777_A_G_2_0	IIa	269.034	28451.1	27179777
NC_028451.1_27179782_T_C_2_0	IIa	269.034	28451.1	27179782
NC_028451.1_26380486_A_T_0_2	IIa	269.659	28451.1	26380486
NC_028451.1_26380806_A_G_2_0	IIa	269.659	28451.1	26380806
NC_028451.1_26380817_T_C_2_0	IIa	269.659	28451.1	26380817
NC_028451.1_26408754_C_T_2_0	IIa	269.659	28451.1	26408754
NC_028451.1_25761232_A_G_2_0	IIa	270.254	28451.1	25761232
NC_028451.1_25768047_T_C_0_2	IIa	270.254	28451.1	25768047
NC_028451.1_25810990_C_T_0_2	IIa	270.254	28451.1	25810990
NC_028451.1_25814459_G_A_0_2	IIa	270.254	28451.1	25814459
NC_028451.1_25814589_G_A_2_0	IIa	270.254	28451.1	25814589
NC_028451.1_25814943_C_A_2_0	IIa	270.254	28451.1	25814943
NC_028451.1_26001462_G_A_2_0	IIa	270.254	28451.1	26001462
NC_028451.1_26001528_G_A_2_0	IIa	270.254	28451.1	26001528
NC_028451.1_26131876_C_A_2_0	IIa	270.254	28451.1	26131876
NC_028451.1_26197481_T_G_0_2	IIa	270.254	28451.1	26197481
NC_028451.1_26220686_T_A_2_0	IIa	270.254	28451.1	26220686
NC_028451.1_26220688_C_T_2_0	IIa	270.254	28451.1	26220688
NC_028451.1_26220859_A_G_2_0	IIa	270.254	28451.1	26220859
NC_028451.1_26226679_A_T_2_0	IIa	270.254	28451.1	26226679
NC_028451.1_26226826_A_G_2_0	IIa	270.254	28451.1	26226826
NC_028451.1_26106976_26107044_68_0_1	IIa	270.879	28451.1	26106976
NC_028451.1_25613430_25613581_151_0_1	IIa	272.13	28451.1	25613430
NC_028451.1_25613610_25613761_151_0_1	IIa	272.13	28451.1	25613610
NC_028451.1_25629412_25629584_172_0_1	IIa	272.13	28451.1	25629412
NC_028451.1_25772327_25772478_151_0_1	IIa	272.13	28451.1	25772327
NC_028451.1_26078318_26078414_96_0_1	IIa	272.732	28451.1	26078318
NC_028451.1_26659493_26659687_194_0_1	IIa	274.608	28451.1	26659493
NC_028451.1_28919662_28919763_101_0_1	IIa	274.608	28451.1	28919662
NC_028451.1_1036384_1036595_211_0_1	IIa	275.828	28451.1	1036384
NC_028451.1_27479953_C_T_0_2	IIa	275.828	28451.1	27479953
NC_028451.1_27479984_T_C_0_2	IIa	275.828	28451.1	27479984
NC_028451.1_28287876_28288025_149_0_1	IIa	275.828	28451.1	28287876
NC_028451.1_28557332_28557440_108_0_1	IIa	275.828	28451.1	28557332
NC_028451.1_28840566_28840716_150_0_1	IIa	275.828	28451.1	28840566
NC_028451.1_28840859_28841010_151_0_1	IIa	275.828	28451.1	28840859
NC_028456.1_902490_902666_176_0_1	IIa	275.828	28456.1	902490
NC_028451.1_27786066_27786201_135_0_1	IIa	276.453	28451.1	27786066
NC_028451.1_26680703_26680948_245_0_1	IIa	277.703	28451.1	26680703
NC_028451.1_29108684_29108833_149_0_1	IIa	278.923	28451.1	29108684
NC_028451.1_29109006_29109155_149_0_1	IIa	278.923	28451.1	29109006
NC_028451.1_29126892_29127071_179_0_1	IIa	278.923	28451.1	29126892
NC_028451.1_29511433_29511671_238_0_1	IIa	279.525	28451.1	29511433
NC_028451.1_29523818_29524212_394_0_1	IIa	279.525	28451.1	29523818
NC_028451.1_29662225_29662446_221_0_1	IIa	279.525	28451.1	29662225
NC_028451.1_29601167_29601331_164_0_1	IIa	281.401	28451.1	29601167
NC_028451.1_29517946_29518097_151_0_1	IIa	283.842	28451.1	29517946
NC_028451.1_29570748_a_b_0_2	IIa	290.288	28451.1	29570748
NC_028451.1_29610520_A_G_2_0	IIa	296.733	28451.1	29610520
NC_028451.1_29610646_C_G_2_0	IIa	296.733	28451.1	29610646
NC_028451.1_29610972_G_C_2_0	IIa	296.733	28451.1	29610972
NC_028451.1_29610996_A_C_2_0	IIa	296.733	28451.1	29610996
NC_028451.1_29611027_C_T_2_0	IIa	296.733	28451.1	29611027
NC_028451.1_29611145_C_T_2_0	IIa	296.733	28451.1	29611145
NC_028451.1_29611201_T_C_2_0	IIa	296.733	28451.1	29611201
NC_028451.1_29611226_G_A_2_0	IIa	296.733	28451.1	29611226
NC_028451.1_29632699_T_G_2_0	IIa	296.733	28451.1	29632699
NC_028451.1_29632721_C_T_2_0	IIa	296.733	28451.1	29632721
NC_028451.1_29632760_G_T_2_0	IIa	296.733	28451.1	29632760
NC_028451.1_29632930_G_A_2_0	IIa	296.733	28451.1	29632930
NC_028451.1_29632996_T_G_2_0	IIa	296.733	28451.1	29632996
NC_028451.1_29633007_A_G_2_0	IIa	296.733	28451.1	29633007
NC_028451.1_29639529_T_C_2_0	IIa	296.733	28451.1	29639529
NC_028451.1_29639617_G_A_2_0	IIa	296.733	28451.1	29639617
NC_028451.1_29639645_T_C_2_0	IIa	296.733	28451.1	29639645
NC_028451.1_29705221_A_C_2_0	IIa	296.733	28451.1	29705221
NC_028451.1_29756070_29756220_150_0_1	IIa	296.733	28451.1	29756070
NC_028451.1_29756353_29756503_150_0_1	IIa	296.733	28451.1	29756353
NC_028451.1_29802408_29802471_63_0_1	IIa	296.733	28451.1	29802408
NC_028451.1_29802549_A_G_2_0	IIa	296.733	28451.1	29802549
NC_028451.1_29802558_29802622_64_1_0	IIa	297.91	28451.1	29802558
NC_028451.1_29433366_29433515_149_1_0	IIa	298.535	28451.1	29433366
NC_028451.1_29433595_29433744_149_1_0	IIa	298.535	28451.1	29433595
NC_028451.1_29381879_T_C_2_0	IIa	300.388	28451.1	29381879
NC_028451.1_29503848_C_T_2_0	IIa	300.388	28451.1	29503848
NC_028451.1_29503962_A_G_2_0	IIa	300.388	28451.1	29503962
NC_028451.1_29504454_T_C_2_0	IIa	300.388	28451.1	29504454
NC_028451.1_29504496_C_T_2_0	IIa	300.388	28451.1	29504496
NC_028451.1_29525058_C_T_2_0	IIa	300.388	28451.1	29525058
[truncated: 8,404 more rows]

## Sheet: Supplementary Table S2
Supplementary Table S2. Summary of QTLs detected in this study
Trait	Linkage group	Marker interval	LOD value	Marker with the highest LOD value	Chr.*	Position (Mb)*	PVE(%)**
Leaf-sheath color	IVb	NC_028453.1_3028243_a_b_0_2 - NC_028453.1_31862556_G_A_0_2	26.9	NC_028453.1_6993275_A_G_2_0	IV	6993275	-
Stb	IIa	NC_028451.1_40658761_a_b_0_2 - NC_028451.1_46087731_a_b_0_2	22.9	NC_028451.1_44263871_C_T_2_0	II	44263871	-
DTH 2018	IIc	NC_028451.1_48905333_G_A_0_2 - NC_028451.1_49191323_49191470_147_1_0	44.5	NC_028451.1_49197753_C_T_0_2	II	49197753	83.9
DTH 2019	IIc	NC_028451.1_48905333_G_A_0_2 - NC_028451.1_49191323_49191470_147_1_0	30.2	NC_028451.1_49128686_A_C_0_2	II	49128686	75.1
DTH 2020	IIc	NC_028451.1_48905333_G_A_0_2 - NC_028451.1_49191323_49191470_147_1_0	26	NC_028451.1_49197753_C_T_0_2	II	49197753	61.5
* Chr. and position of a marker with the highest LOD value was based on the S. italica reference sequence, GCF_000263155.2.
** PVE represents the percentage of phenotypic variation explained. Traits indicate by binary values were indicated by "-".

## Sheet: Supplementary Table S3
Supplementary Table S3. Plant materials used in this study
JP No./cultivar narme	Origin	Provider	Genome sequence	SiPRR37**	DTH***
Foxtail milet
Otsuchi10	Iwate, Japan	Iwate Agricultural Research Center (IARC)	Determined in the present study	W
Nisatai-zairai	Iwate, Japan	Iwate Agricultural Research Center (IARC)	Determined in the present study	TE
71594	Iwate, Japan	NARO, Genebank		TE	57
71610	Nagano, Japan	NARO, Genebank		W	71
71626	Yamanashi, Japan	NARO, Genebank		W	67
222972	Toyama, Japan	NARO, Genebank		W	67
222805	Kanagawa, Japan	NARO, Genebank		W	67
222819	Nara, Japan	NARO, Genebank		W	66
222829	Hyogo, Japan	NARO, Genebank		W	78
222634	Kumamoto Japan	NARO, Genebank		W	95
222944	Nagasaki(Tsushima), Japan	NARO, Genebank		W	83
71640*	Miyazaki, Japan	NARO, Genebank	Determined in the present study	W	103
222643	Kagoshima, Japan	NARO, Genebank		W
222659	Nansei Islands, Japan	NARO, Genebank		TE	90
71641	Nansei Islands, Japan	NARO, Genebank		TE	97
222652	Nansei Islands, Japan	NARO, Genebank		TE	94
222668	Nansei Islands, Japan	NARO, Genebank		TE	87
222568	Korea	NARO, Genebank		W	69
222688	Korea	NARO, Genebank		W	78
222699	Korea	NARO, Genebank		W	71
222706	Korea	NARO, Genebank		W	80
222724	Korea	NARO, Genebank		W	85
222739	Korea	NARO, Genebank		W	83
222746	Korea	NARO, Genebank		W	61
222774	Korea	NARO, Genebank		W	78
222786	Korea	NARO, Genebank		W	90
222997	Prymorskaya Prov. exUSSR	NARO, Genebank		W	35
223006	China	NARO, Genebank		W	35
25259	China	NARO, Genebank		TE	54
25260	China	NARO, Genebank		W	57
25261	China	NARO, Genebank		TE	54
25263	China	NARO, Genebank		TE	49
25265	China	NARO, Genebank		TE	51
25266	China	NARO, Genebank		W	58
25267	China	NARO, Genebank		TE	52
25273	China	NARO, Genebank		W	58
Yugu1	China	University of Georgia, Athens (UGA)	Bennetzen et al. (2012)	TE
222571	China	NARO, Genebank		W	85
222565	China	NARO, Genebank		W	116
223009	Mongolia	NARO, Genebank		W	50
223008	Novosibirsk, Russia	NARO, Genebank		W	37
222588	Taiwan	NARO, Genebank		TE	69
73912	Taiwan	NARO, Genebank		TE	61
222974	Taiwan	NARO, Genebank		TE	68
73913*	Taiwan	NARO, Genebank	Determined in the present study	TE	74
222975	Taiwan	NARO, Genebank		TE	83
222976	Taiwan	NARO, Genebank		TE	69
222977	Taiwan	NARO, Genebank		TE	69
222978	Taiwan	NARO, Genebank		TE	69
222979	Taiwan	NARO, Genebank		TE	70
222613	Taiwan	NARO, Genebank		TE	68
222611	Taiwan	NARO, Genebank		TE	83
222567	Taiwan	NARO, Genebank		TE	80
222962	Taiwan	NARO, Genebank		TE	84
73915	Taiwan	NARO, Genebank		TE	76
222569	the Philippines	NARO, Genebank		TE	116
222964	the Philippines	NARO, Genebank		TE	76
222965	the Philippines	NARO, Genebank		TE	83
222966	the Philippines	NARO, Genebank		TE	72
222627	the Philippines	NARO, Genebank		TE	124
222961	Indonesia	NARO, Genebank		TE	169
222580	Indonesia	NARO, Genebank		TE	66
222564	Thailand	NARO, Genebank		TE	114
222570	Myanmar	NARO, Genebank		TE	119
222967	Nepal	NARO, Genebank		TE	80
222968	Nepal	NARO, Genebank		TE	71
225339	Nepal	NARO, Genebank		TE	71
222969	Nepal	NARO, Genebank		TE	57
222980	India	NARO, Genebank		TE	86
222981	India	NARO, Genebank		TE	87
222982	India	NARO, Genebank		TE	76
222983	India	NARO, Genebank		TE	71
222984	India	NARO, Genebank		TE	79
222985	India	NARO, Genebank		TE	79
222986	India	NARO, Genebank		TE	79
222988	India	NARO, Genebank		TE	73
222989	India	NARO, Genebank		TE	75
73903	Pakistan	NARO, Genebank		TE
222990	Afghanistan	NARO, Genebank		W	46
222991	Afghanistan	NARO, Genebank		TE	47
222992	Afghanistan	NARO, Genebank		TE	43
222993	Afghanistan	NARO, Genebank		TE	43
222994	Afghanistan	NARO, Genebank		TE	46
222995	Kyrgyzstan	NARO, Genebank		W	44
222996	Uzbekistan	NARO, Genebank		W	43
222970	Georgia	NARO, Genebank		W	69
223012	Georgia	NARO, Genebank		W	59
223007	Ukraine	NARO, Genebank		TE	42
222971	ex-Czechoslovakia	NARO, Genebank		W	39
223010	Bulgaria	NARO, Genebank		W	40
222999	Germany	NARO, Genebank		W	50
223000	Belgium	NARO, Genebank		W	36
223001	Belgium	NARO, Genebank		W	34
223011	Belgium	NARO, Genebank		W	35
223002	France	NARO, Genebank		W	40
223003	France	NARO, Genebank		W	36
223004	France	NARO, Genebank		W	47
222998	Spain	NARO, Genebank		W	43
222566	Kenya	NARO, Genebank		TE	75
S.viridis
Ames21519	Russia	USDA		W
Ames21520	Russia	USDA		W
Ames28193	Kazakhstan	USDA		W
PI202407	Chile	USDA		W
PI204624	Turkey	USDA		W
PI204625	Turkey	USDA		W
* Parents of the RILs
** SiPRR37 allele. W: non-insertion type (wild type), TE: TE insertion type SiPRR37 gene.
*** Data of days to heading (DTH) in Shobara, Hiroshima, Japan in 2011 (See Fukunaga et al. 2015).

## Sheet: Supplmentary Table S4
Supplementary Table S4. Primers used in this study and their sequences
Primer	Sequence(5'→3')
hbxF1	GTCTGGCTCGGAAAGCAG
hbxF2	CTGAGCGACGAGCAGGTG
hbxF3	GGGACGACGACCTGCTCTAT
hbxR1	CTCGAGCAGCTTGCTCTTGT
hbxR2	CGCACACTTAGAAATCAGCA
hbxR3	TTTTAAGGATGGACGCTTGC
SihbxF-C	CGTCTGGTTCCAGAACCGCC
SihbxF-A	CGTCTGGTTCCAGAACCGCA
SihbxR	CCTCCTCGAGCAGCTTGCTCTT
PRR37F1	AATTTTCAATGGCCTAGTGG
PRR37TER1	GGAAGAGCACACGGAAGAAG
PRR37R1	TAATGAAGCCTCCCCCACA

## Sheet: Supplementary Table S5
Supplementary Table S5. Summary of sequence data in this study
BioProject Accession	BioSample	Sample Name	Strategy	Equipment	Accession No.
PRJDB12145	SAMD00399409	Setaria italica Nisatai-zairai	WGS	ONT MinION	DRR315212
	SAMD00399410	Setaria italica Otsuchi10	WGS	ONT MinION	DRR315213
	SAMD00399411	Setaria italica JP73913	WGS	ONT MinION	DRR315214
	SAMD00399412	Setaria italica JP71640	WGS	ONT MinION	DRR315215
	SAMD00399409	Setaria italica Nisatai-zairai	WGS	Illumina HiSeq X	DRR315791
	SAMD00399410	Setaria italica Otsuchi10	WGS	Illumina HiSeq X	DRR315792
	SAMD00399411	Setaria italica JP73913	WGS	Illumina HiSeq X	DRR315793
	SAMD00399412	Setaria italica JP71640	WGS	Illumina HiSeq X	DRR315794
PRJDB12146	SAMD00399415	Setaria italica RIL_1C-3	RAD-Seq	Illumina HiSeq X	DRR320339
	SAMD00399416	Setaria italica RIL_3B-2	RAD-Seq	Illumina HiSeq X	DRR320340
	SAMD00399417	Setaria italica RIL_4A-2	RAD-Seq	Illumina HiSeq X	DRR320341
	SAMD00399418	Setaria italica RIL_4B-1	RAD-Seq	Illumina HiSeq X	DRR320342
	SAMD00399419	Setaria italica RIL_4C-2	RAD-Seq	Illumina HiSeq X	DRR320343
	SAMD00399420	Setaria italica RIL_5B-1	RAD-Seq	Illumina HiSeq X	DRR320344
	SAMD00399421	Setaria italica RIL_6A-1	RAD-Seq	Illumina HiSeq X	DRR320345
	SAMD00399422	Setaria italica RIL_7C-2	RAD-Seq	Illumina HiSeq X	DRR320346
	SAMD00399423	Setaria italica RIL_8A-3	RAD-Seq	Illumina HiSeq X	DRR320347
	SAMD00399424	Setaria italica RIL_8C-2	RAD-Seq	Illumina HiSeq X	DRR320348
	SAMD00399425	Setaria italica RIL_9A-2	RAD-Seq	Illumina HiSeq X	DRR320349
	SAMD00399426	Setaria italica RIL_9B-1	RAD-Seq	Illumina HiSeq X	DRR320350
	SAMD00399427	Setaria italica RIL_9C-3	RAD-Seq	Illumina HiSeq X	DRR320351
	SAMD00399428	Setaria italica RIL_10A-2	RAD-Seq	Illumina HiSeq X	DRR320352
	SAMD00399429	Setaria italica RIL_10B-1	RAD-Seq	Illumina HiSeq X	DRR320353
	SAMD00399430	Setaria italica RIL_10C-3	RAD-Seq	Illumina HiSeq X	DRR320354
	SAMD00399431	Setaria italica RIL_11B-3	RAD-Seq	Illumina HiSeq X	DRR320355
	SAMD00399432	Setaria italica RIL_12A-1	RAD-Seq	Illumina HiSeq X	DRR320356
	SAMD00399433	Setaria italica RIL_12B-3	RAD-Seq	Illumina HiSeq X	DRR320357
	SAMD00399434	Setaria italica RIL_13A-2	RAD-Seq	Illumina HiSeq X	DRR320358
	SAMD00399435	Setaria italica RIL_13C-2	RAD-Seq	Illumina HiSeq X	DRR320359
	SAMD00399436	Setaria italica RIL_14B-1	RAD-Seq	Illumina HiSeq X	DRR320360
	SAMD00399437	Setaria italica RIL_14C-3	RAD-Seq	Illumina HiSeq X	DRR320361
	SAMD00399438	Setaria italica RIL_15C-2	RAD-Seq	Illumina HiSeq X	DRR320362
	SAMD00399439	Setaria italica RIL_16A-3	RAD-Seq	Illumina HiSeq X	DRR320363
	SAMD00399440	Setaria italica RIL_16B-2	RAD-Seq	Illumina HiSeq X	DRR320364
	SAMD00399441	Setaria italica RIL_17B-1	RAD-Seq	Illumina HiSeq X	DRR320365
	SAMD00399442	Setaria italica RIL_17C-1	RAD-Seq	Illumina HiSeq X	DRR320366
	SAMD00399443	Setaria italica RIL_18A-3	RAD-Seq	Illumina HiSeq X	DRR320367
	SAMD00399444	Setaria italica RIL_18B-2	RAD-Seq	Illumina HiSeq X	DRR320368
	SAMD00399445	Setaria italica RIL_18C-3	RAD-Seq	Illumina HiSeq X	DRR320369
	SAMD00399446	Setaria italica RIL_19A-2	RAD-Seq	Illumina HiSeq X	DRR320370
	SAMD00399447	Setaria italica RIL_19B-1	RAD-Seq	Illumina HiSeq X	DRR320371
	SAMD00399448	Setaria italica RIL_20A-2	RAD-Seq	Illumina HiSeq X	DRR320372
	SAMD00399449	Setaria italica RIL_20B-1	RAD-Seq	Illumina HiSeq X	DRR320373
	SAMD00399450	Setaria italica RIL_20C-2	RAD-Seq	Illumina HiSeq X	DRR320374
	SAMD00399451	Setaria italica RIL_22A-3	RAD-Seq	Illumina HiSeq X	DRR320375
	SAMD00399452	Setaria italica RIL_22B-1	RAD-Seq	Illumina HiSeq X	DRR320376
	SAMD00399453	Setaria italica RIL_23A-1	RAD-Seq	Illumina HiSeq X	DRR320377
	SAMD00399454	Setaria italica RIL_23B-3	RAD-Seq	Illumina HiSeq X	DRR320378
	SAMD00399455	Setaria italica RIL_23C-3	RAD-Seq	Illumina HiSeq X	DRR320379
	SAMD00399456	Setaria italica RIL_24B-2	RAD-Seq	Illumina HiSeq X	DRR320380
	SAMD00399457	Setaria italica RIL_24C-1	RAD-Seq	Illumina HiSeq X	DRR320381
	SAMD00399458	Setaria italica RIL_25C-1	RAD-Seq	Illumina HiSeq X	DRR320382
	SAMD00399459	Setaria italica RIL_26A-2	RAD-Seq	Illumina HiSeq X	DRR320383
	SAMD00399460	Setaria italica RIL_26B-1	RAD-Seq	Illumina HiSeq X	DRR320384
	SAMD00399461	Setaria italica RIL_27C-3	RAD-Seq	Illumina HiSeq X	DRR320385
	SAMD00399462	Setaria italica RIL_28A-2	RAD-Seq	Illumina HiSeq X	DRR320386
	SAMD00399463	Setaria italica RIL_28C-1	RAD-Seq	Illumina HiSeq X	DRR320387
	SAMD00399464	Setaria italica RIL_29A-2	RAD-Seq	Illumina HiSeq X	DRR320388
	SAMD00399465	Setaria italica RIL_29C-3	RAD-Seq	Illumina HiSeq X	DRR320389
	SAMD00399466	Setaria italica RIL_30A-2	RAD-Seq	Illumina HiSeq X	DRR320390
	SAMD00399467	Setaria italica RIL_30B-3	RAD-Seq	Illumina HiSeq X	DRR320391
	SAMD00399468	Setaria italica RIL_30C-1	RAD-Seq	Illumina HiSeq X	DRR320392
	SAMD00399469	Setaria italica RIL_32A-1	RAD-Seq	Illumina HiSeq X	DRR320393
	SAMD00399470	Setaria italica RIL_33A-3	RAD-Seq	Illumina HiSeq X	DRR320394
	SAMD00399471	Setaria italica RIL_33B-1	RAD-Seq	Illumina HiSeq X	DRR320395
	SAMD00399472	Setaria italica RIL_34B-2	RAD-Seq	Illumina HiSeq X	DRR320396
	SAMD00399473	Setaria italica RIL_35A-3	RAD-Seq	Illumina HiSeq X	DRR320397
	SAMD00399474	Setaria italica RIL_35B-3	RAD-Seq	Illumina HiSeq X	DRR320398
	SAMD00399475	Setaria italica RIL_38B-2	RAD-Seq	Illumina HiSeq X	DRR320399
	SAMD00399476	Setaria italica RIL_40A-1	RAD-Seq	Illumina HiSeq X	DRR320400
	SAMD00399477	Setaria italica RIL_40B-1	RAD-Seq	Illumina HiSeq X	DRR320401
	SAMD00399478	Setaria italica RIL_40C-2	RAD-Seq	Illumina HiSeq X	DRR320402
	SAMD00399479	Setaria italica RIL_41C-3	RAD-Seq	Illumina HiSeq X	DRR320403
	SAMD00399480	Setaria italica RIL_43A-2	RAD-Seq	Illumina HiSeq X	DRR320404
	SAMD00399481	Setaria italica RIL_43C-3	RAD-Seq	Illumina HiSeq X	DRR320405
	SAMD00399482	Setaria italica RIL_44A-3	RAD-Seq	Illumina HiSeq X	DRR320406
	SAMD00399483	Setaria italica RIL_44C-1	RAD-Seq	Illumina HiSeq X	DRR320407
	SAMD00399484	Setaria italica RIL_45C-3	RAD-Seq	Illumina HiSeq X	DRR320408
	SAMD00399485	Setaria italica RIL_46A-2	RAD-Seq	Illumina HiSeq X	DRR320409
	SAMD00399486	Setaria italica RIL_46C-2	RAD-Seq	Illumina HiSeq X	DRR320410
	SAMD00399487	Setaria italica RIL_47A-3	RAD-Seq	Illumina HiSeq X	DRR320411
	SAMD00399488	Setaria italica RIL_47B-1	RAD-Seq	Illumina HiSeq X	DRR320412
	SAMD00399489	Setaria italica RIL_47C-2	RAD-Seq	Illumina HiSeq X	DRR320413
	SAMD00399490	Setaria italica RIL_48A-1	RAD-Seq	Illumina HiSeq X	DRR320414
	SAMD00399491	Setaria italica RIL_48B-3	RAD-Seq	Illumina HiSeq X	DRR320415
	SAMD00399492	Setaria italica RIL_49B-2	RAD-Seq	Illumina HiSeq X	DRR320416
	SAMD00399493	Setaria italica RIL_49C-3	RAD-Seq	Illumina HiSeq X	DRR320417
	SAMD00399494	Setaria italica RIL_50A-1	RAD-Seq	Illumina HiSeq X	DRR320418
	SAMD00399495	Setaria italica RIL_53B-3	RAD-Seq	Illumina HiSeq X	DRR320419
	SAMD00399496	Setaria italica RIL_54C-2	RAD-Seq	Illumina HiSeq X	DRR320420
	SAMD00399497	Setaria italica RIL_55A-3	RAD-Seq	Illumina HiSeq X	DRR320421
	SAMD00399498	Setaria italica RIL_55B-1	RAD-Seq	Illumina HiSeq X	DRR320422
	SAMD00399499	Setaria italica RIL_56C-1	RAD-Seq	Illumina HiSeq X	DRR320423
	SAMD00399500	Setaria italica RIL_57B-2	RAD-Seq	Illumina HiSeq X	DRR320424
	SAMD00399501	Setaria italica RIL_58C-1	RAD-Seq	Illumina HiSeq X	DRR320425
	SAMD00399502	Setaria italica RIL_59C-3	RAD-Seq	Illumina HiSeq X	DRR320426
	SAMD00399503	Setaria italica RIL_60A-3	RAD-Seq	Illumina HiSeq X	DRR320427
	SAMD00399504	Setaria italica RIL_31A-2-2	RAD-Seq	Illumina HiSeq X	DRR320428
	SAMD00399411	Setaria italica JP73913	RAD-Seq	Illumina HiSeq X	DRR320429
	SAMD00399412	Setaria italica JP71640	RAD-Seq	Illumina HiSeq X	DRR320430
